# Supplementary material for: Stage-specific disruption of erythropoiesis leads to anemia in newly diagnosed multiple myeloma patients
Source: Front Cell Dev Biol. 2026 Jun 10;14:1718025. doi: 10.3389/fcell.2026.1718025 (PMC13291475; doi:10.3389/fcell.2026.1718025)
Supplement: Supplementary file 1 [file Table2.xlsx]

## Sheet: health_ery_vs_NDMM_ery
gene	baseMean	log2FoldChange	lfcSE	pvalue	padj	health_ery	NDMM_ery
AZGP1	60.7949	3.74963	1.94498	1.45062e-05	0.00271792	0.221044	8.55332
NMU	403.161	2.81051	0.57721	5.35935e-10	2.30952e-06	9.64981	79.2214
COCH	308.187	1.73564	0.744654	1.14788e-06	0.000463743	3.97133	24.7684
ME3	44.1971	1.62802	0.889684	1.00252e-05	0.0020844	0.414648	3.11202
MLLT3	2516.54	1.61333	0.576796	2.34625e-07	0.000202216	75.9314	310.724
MAPRE3	22.521	1.56522	1.30328	0.000110012	0.00876848	0.150864	1.76155
CXADR	314.282	1.43184	0.695637	7.57236e-06	0.00168785	1.26259	6.3198
NME1	2048.89	1.31608	0.368437	1.28913e-07	0.000166659	70.8112	246.832
CYP2E1	58.5282	1.27873	1.09157	0.000183658	0.0116962	0.235481	2.38303
FAM174A	76.9621	1.21412	0.334601	3.44716e-07	0.000262147	2.55855	9.24694
ZNF555	183.678	1.19464	0.575561	2.62513e-05	0.00418984	1.02852	4.26956
TXNDC5	1504.49	1.18843	0.331321	5.35702e-07	0.00029813	13.6793	46.4491
OCIAD2	515.495	1.16169	0.343506	1.39216e-06	0.000529349	16.1595	50.5154
GCSHP5	67.3077	1.14746	0.612836	5.52929e-05	0.00644883	4.87716	23.4362
RPL22L1	272.161	1.14378	0.446678	1.37903e-05	0.00262177	19.5841	70.1732
RPS4X	6726.92	1.14373	0.289057	2.52433e-07	0.000203966	136.045	390.578
CCDC58	159.18	1.14174	0.538776	3.5048e-05	0.00503445	7.16706	34.4259
HSPE1	376.208	1.1312	0.383215	6.34317e-06	0.00163539	30.9667	97.0731
NPM1	15033.4	1.10942	0.331082	2.78162e-06	0.000899019	342.502	1053.79
GRTP1	173.587	1.10582	0.610855	8.14109e-05	0.00751771	3.2932	16.0791
TCEAL9	458.565	1.08995	0.289366	9.30844e-07	0.000401132	19.1444	56.3775
RRP9	211.917	1.08576	0.447295	3.13525e-05	0.00465891	3.54479	14.5721
RPS8	880.961	1.07778	0.317077	3.46772e-06	0.00104257	74.2107	211.104
RPS14	9071.7	1.06895	0.315613	3.97405e-06	0.00116765	654.13	1792.14
SRD5A3	316.94	1.0657	0.262869	4.30817e-07	0.000269808	3.11189	8.62901
GTSF1	181.386	1.05077	0.292067	2.54826e-06	0.000844716	11.5268	34.3388
NOP10	1181.87	1.0493	0.319105	6.578e-06	0.00163539	107.17	303.263
FADS2	319.897	1.04804	0.522342	8.91562e-05	0.00811698	2.8764	14.5297
ZNF593	69.4532	1.03887	0.381015	2.83949e-05	0.00442276	4.54544	14.2848
CYTL1	214.48	1.03729	0.526262	0.000102524	0.00876848	10.7597	50.5603
RPL37	1081.03	1.03394	0.408421	4.33286e-05	0.00573686	61.203	200.092
GNPDA2	330.06	1.02111	0.355597	2.54046e-05	0.00411345	5.61913	16.1498
FBL	457.423	1.01904	0.339132	1.91809e-05	0.00339686	20.5727	64.5181
NPM3	451.172	1.01123	0.425741	7.09024e-05	0.00714139	17.5175	63.6427
SRM	112.032	1.01104	0.297376	7.29166e-06	0.00168333	3.39531	9.89478
RPL17	2533.74	1.00286	0.330211	2.12243e-05	0.00365851	247.741	700.881
ST6GALNAC1	375.693	0.999892	0.283339	5.53867e-06	0.00149175	10.591	27.1147
RPS17	1694.94	0.995518	0.302041	1.16626e-05	0.00231961	209.283	563.101
EIF1AX	4386.03	0.986606	0.205017	3.73895e-08	6.90531e-05	100.427	236.409
PPP1R14B	35.4429	0.980876	0.422948	0.000104452	0.00876848	1.07961	4.39519
NECAB1	855.042	0.980822	0.344649	4.17255e-05	0.00573686	5.47597	15.8333
DAZAP1	513.809	0.979164	0.237097	7.9845e-07	0.000355944	7.51786	19.1642
MMAB	538.576	0.975754	0.293657	1.33603e-05	0.00257794	18.0743	50.8823
AC073111.5	157.813	0.97035	0.439317	0.000134575	0.00996247	4.17419	18.3496
RPS27A	2437.33	0.966015	0.361383	6.90447e-05	0.00714139	106.427	309.374
NME2	355.14	0.964917	0.403191	0.000110556	0.00876848	16.4345	55.5654
SLIRP	415.061	0.959037	0.337445	5.33158e-05	0.00632354	71.9948	199.636
RPL36A	310.31	0.956347	0.354214	7.29304e-05	0.0071715	45.7872	131.65
RPL34	2258.23	0.95073	0.352359	7.77565e-05	0.00728432	297.934	843.028
RPL31	1437.95	0.94811	0.372108	0.00010411	0.00876848	231.548	690.048
SNRPE	876.782	0.947924	0.345237	7.31765e-05	0.0071715	92.1782	256.108
RPL10A	7716.88	0.947449	0.286054	1.85352e-05	0.00332809	459.458	1163.39
RPF2	1295.33	0.946999	0.338623	6.67602e-05	0.00714139	41.1858	115.599
RPL26	553.752	0.946463	0.34638	7.62878e-05	0.00725183	53.0506	151.98
RPS10	950.552	0.94627	0.325012	5.26109e-05	0.00629772	71.865	194.584
NDUFAF4	461.966	0.943734	0.342739	7.54078e-05	0.00725183	22.0333	62.825
KIAA1143	676.625	0.942648	0.29096	2.39234e-05	0.00396926	8.2275	21.2633
FPGS	1227.83	0.941005	0.406918	0.00015821	0.0106818	17.9976	68.9114
RPS2	971.936	0.93367	0.317746	5.66309e-05	0.00653683	38.9421	103.252
LEPR	1150.32	0.925699	0.464929	0.000263013	0.0145157	5.24097	21.0808
ITGB3BP	575.114	0.925664	0.321473	7.04154e-05	0.00714139	26.5651	73.9572
MRPS17	623.399	0.917273	0.293539	4.24205e-05	0.00573686	12.033	32.5026
TRIAP1	778.669	0.91639	0.229139	2.4218e-06	0.00082392	26.8977	61.6381
GXYLT1	332.654	0.913776	0.449469	0.000283053	0.0151838	1.21413	3.95064
RPL19	454.074	0.911471	0.312868	7.58216e-05	0.00725183	26.0766	68.5164
RPL13	2172.61	0.910723	0.293133	4.75492e-05	0.0061437	99.3169	244.3
RPL32	3820.14	0.91066	0.326489	0.000100078	0.00872994	267.427	715.275
UQCRQ	974.143	0.908513	0.274136	2.72942e-05	0.00430316	98.7047	235.171
TCEAL8	193.527	0.908252	0.306133	6.9203e-05	0.00714139	6.13503	16.8855
HSBP1L1	83.3484	0.906546	0.478797	0.000342303	0.0170861	2.83759	12.7537
RPL27	541.775	0.901428	0.328483	0.000120897	0.009359	47.706	123.647
MTRNR2L12	314628	0.901078	0.382635	0.000228013	0.0132782	9109.63	27378.9
RPS18	210.477	0.900624	0.349367	0.000165221	0.0108432	26.9258	75.0447
RPS20	3433.87	0.900615	0.328483	0.000122544	0.00943008	243.637	633.098
CUTA	889.938	0.898469	0.241173	7.87288e-06	0.00170497	56.9622	133.387
RPL7	4990.71	0.895305	0.310205	9.54131e-05	0.00844863	216.12	532.197
RPS12	3048.96	0.893205	0.388249	0.000265006	0.0145157	303.798	922.297
RPS23	326.067	0.889383	0.372062	0.000246782	0.0140546	13.6023	39.3795
TUBAL3	21.243	0.889158	0.812935	0.000780712	0.0275766	0.165079	1.391
RPS28	464.617	0.888635	0.335986	0.00016721	0.0108628	80.3639	216.655
NOC4L	218.257	0.883447	0.310397	0.000117896	0.00929364	6.39925	17.98
DPH5	427.757	0.883007	0.276672	4.97858e-05	0.00624884	18.1803	46.7266
RPS27	2070	0.881803	0.357232	0.000240158	0.0138022	491.499	1374.45
NOP58	6924.47	0.880238	0.289954	7.75939e-05	0.00728432	208.781	502.462
SIAH1	304.82	0.880176	0.319237	0.000147316	0.0105156	4.3749	11.3262
RPS19	1539.47	0.879965	0.255407	2.39482e-05	0.00396926	114.027	263.265
FSCN1	143.056	0.878081	0.449704	0.000427384	0.0198749	1.11902	5.60808
TIPIN	626.005	0.873494	0.279037	6.46067e-05	0.00714139	19.324	48.6395
RPL24	2655.7	0.87316	0.317342	0.000160292	0.0106818	242.457	611.707
UCHL3	1140.93	0.871415	0.270902	5.18006e-05	0.00625868	58.323	137.423
PNPLA4	614.177	0.871115	0.228912	7.51581e-06	0.00168785	22.6137	53.5455
PKIG	411.498	0.870403	0.322348	0.000182694	0.0116924	14.213	38.9606
EIF4EBP3	119.179	0.870293	0.370781	0.000320189	0.0165576	7.04551	20.2402
RPS3A	39588.9	0.868263	0.306594	0.000142094	0.0103348	2147.94	5259.22
NDUFAF8	52.42	0.867351	0.455359	0.000489928	0.0216911	4.18714	16.6603
PRMT1	748.74	0.866215	0.277335	7.06231e-05	0.00714139	47.3282	113.226
KIAA0895	56.1799	0.865345	0.84807	0.000946181	0.0301783	0.230162	1.5673
EIF5A	1998.06	0.86279	0.319123	0.000196417	0.0121949	53.5002	156.756
MUC1	17.2363	0.862115	0.964967	0.00111118	0.0326484	0.296536	2.62635
RPL38	459.342	0.861049	0.322358	0.000212975	0.0128661	61.7954	158.18
HMGA1	2575.71	0.860994	0.236478	1.47796e-05	0.00272957	51.0017	125.459
AK6	382.041	0.858915	0.288289	0.000110304	0.00876848	22.8161	54.046
TIMM9	550.206	0.857697	0.281121	9.29429e-05	0.0083442	31.6078	78.2784
RPS15A	1034.16	0.857447	0.339216	0.000284548	0.015201	68.4793	177.929
RPS25	1577.4	0.855822	0.280609	9.49006e-05	0.00844863	188.542	440.048
LDHB	7732.48	0.852616	0.330039	0.000272824	0.0148196	216.322	554.215
FXN	1227.08	0.847415	0.276643	9.92153e-05	0.00872555	45.6855	107.617
SSBP1	1136.93	0.845868	0.279377	0.00011053	0.00876848	81.5823	189.014
MRPS33	327.019	0.845299	0.252664	4.48126e-05	0.00585189	25.4954	59.8913
PPIH	174.003	0.843953	0.277036	0.000107168	0.00876848	11.9255	29.1521
RPL29	3452.71	0.843459	0.276376	0.000106115	0.00876848	359.747	825.957
GPT	63.4711	0.843323	0.401993	0.000547879	0.023147	1.02658	3.24704
LZTS2	133.257	0.843251	0.418126	0.000580625	0.0238296	1.0177	4.1781
BRIX1	2158.44	0.842102	0.288217	0.000149543	0.0105457	39.0237	90.1594
TAF9	1358.68	0.841887	0.288429	0.000150909	0.0105457	75.9489	172.863
RPS7	316.19	0.840789	0.313148	0.000255363	0.0143882	25.3692	63.8306
BOLA2-SMG1P6	821.605	0.840688	0.333194	0.000342219	0.0170861	31.7679	81.5415
GAR1	1203.2	0.839307	0.283983	0.000141376	0.0103348	46.9841	107.244
NHP2	651.44	0.834036	0.26922	0.000102239	0.00876848	42.1603	96.7378
CCT6P1	379.344	0.831191	0.369674	0.000545925	0.023147	8.97983	25.5712
MRPL12	1411.33	0.830884	0.391908	0.000614988	0.0246148	43.1569	147.719
RPS24	1020.27	0.826021	0.326022	0.000391948	0.018744	88.5047	229.488
HSD17B8	88.625	0.825963	0.393949	0.000659945	0.0253168	2.80989	10.1327
RPL23A	5988.01	0.825556	0.289797	0.000208505	0.0127149	478.483	1110.39
PDCD5	218.086	0.823728	0.311589	0.000328897	0.0168062	17.4637	44.3825
PPIA	26587	0.822043	0.276491	0.000158919	0.0106818	1486.98	3379.32
FAM162A	363.082	0.822028	0.310828	0.00033391	0.0169952	16.8273	41.9368
POLR3G	68.3018	0.820642	0.363301	0.000605296	0.0243021	2.20644	7.033
RPS5	5290.77	0.819758	0.275101	0.000159511	0.0106818	334.638	752.828
ATP5MC1	1204.51	0.818518	0.261625	0.000107907	0.00876848	151.021	344.67
TFB2M	729.658	0.815768	0.247528	6.74823e-05	0.00714139	15.0609	32.7657
PHF7	147.352	0.813709	0.284073	0.00022471	0.0132782	5.81445	14.4931
RPUSD2	127.73	0.812482	0.474533	0.000903874	0.0295083	1.52338	6.77756
TMEM14A	898.648	0.812467	0.28086	0.000212263	0.0128661	37.1354	90.7921
TOMM5	453.431	0.812057	0.294502	0.000291726	0.0154713	29.4627	68.6641
MRPL15	278.928	0.811862	0.301999	0.000338483	0.0170287	23.595	56.3195
SNRPC	2968.53	0.809483	0.281437	0.000227157	0.0132782	232.288	515.087
PCYT2	143.448	0.809441	0.301192	0.000347169	0.0171962	2.20541	6.02986
AARSD1	1465.45	0.8078	0.253611	0.000100616	0.00872994	54.3518	116.503
FDX2	149.246	0.807319	0.334819	0.000576922	0.0238296	7.60768	22.1257
PHB	2742.7	0.804452	0.262182	0.000144417	0.0104303	118.224	267.173
MRPL21	1031.28	0.804322	0.284094	0.000265334	0.0145157	72.11	171.558
PDRG1	1667.74	0.801921	0.234725	5.15599e-05	0.00625868	30.7809	64.1068
HINT1	2776	0.800878	0.320553	0.000538291	0.0229671	104.829	250.112
HERC5	393.524	0.800551	0.435275	0.000981307	0.0309423	3.55226	12.9004
SDHAF3	774.205	0.798696	0.286966	0.000312401	0.0162197	40.9181	93.0397
PRELID1	278.11	0.798395	0.364336	0.000823727	0.0282486	7.12074	22.537
UBXN10	666.914	0.797315	0.353828	0.000783302	0.0275927	3.4135	8.91856
FZD6	163.227	0.796585	0.308893	0.00048745	0.0216555	1.47556	3.61002
SMIM36	72.0844	0.796083	0.333008	0.000668392	0.0254753	6.19364	16.4798
GGCT	834.482	0.794482	0.227941	4.3488e-05	0.00573686	31.6995	67.2353
SNU13	1483.07	0.794393	0.264791	0.000189682	0.0118495	77.8976	166.29
MTRNR2L8	479.648	0.78918	0.597377	0.00120871	0.0341929	7.23854	32.3035
ZPR1	568.793	0.787352	0.296826	0.000461365	0.0209282	7.04306	18.5372
COX5A	376.796	0.786531	0.311496	0.000593879	0.0240679	33.5475	80.0618
NT5C	188.871	0.785497	0.254734	0.000162675	0.0107849	10.411	23.4469
MRPS23	490.453	0.785484	0.287227	0.000393863	0.018744	2.91859	6.6648
HLA-F	54.8952	0.783063	0.933861	0.0016124	0.0395543	0.819944	6.35541
RPL41	596.338	0.782673	0.313549	0.000648975	0.0250486	80.7558	192.567
C7orf50	1332.5	0.782485	0.349446	0.000932848	0.0301497	33.9763	107.352
RPL22	2857.11	0.782267	0.293948	0.00047547	0.0212695	47.9925	110.421
MRPL13	553.321	0.778557	0.29059	0.000473905	0.0212695	50.6821	111.651
SLC25A5	738.966	0.777701	0.300745	0.000577884	0.0238296	20.3413	50.3873
ZNF749	185.942	0.776572	0.3744	0.00114701	0.0333224	7.82394	23.5299
UBQLN4	151.235	0.774814	0.335174	0.000929009	0.0301008	1.49404	3.97237
EEF1B2	4718.32	0.774571	0.285556	0.00045731	0.0208173	265.971	594.497
COX6C	876.673	0.774254	0.312416	0.000727453	0.0265356	119.911	280.19
FAHD2B	412.163	0.773676	0.313706	0.000746713	0.0266718	12.2405	30.3558
SLC39A3	2251.61	0.772415	0.357784	0.00112501	0.0329799	34.4484	98.1217
EIF4EBP1	1774.58	0.771914	0.273559	0.000363477	0.0176655	128.665	300.44
CCDC50	213.201	0.770881	0.414131	0.00133368	0.0360049	1.51225	5.57289
CLYBL	151.791	0.769895	0.286434	0.000503747	0.0220761	5.84369	14.0899
RPL12	4012.73	0.769784	0.316206	0.000818016	0.0282008	303.663	720.575
BNIP1	528.278	0.769326	0.329626	0.00095493	0.0303325	15.88	36.4394
RPS16	1106.63	0.769213	0.213973	3.60223e-05	0.00511754	137.651	280.52
MNS1	266.954	0.76855	0.340931	0.00106433	0.0319993	4.45681	11.9443
AKR1C3	3790.46	0.768544	0.373661	0.00126686	0.0350989	107.671	302.197
IMPDH2	2336.7	0.767963	0.307328	0.000746448	0.0266718	98.9822	236.896
LYAR	1517.42	0.767072	0.324751	0.000939431	0.0301783	36.7884	94.2794
RPS26	1002.59	0.763943	0.286944	0.000561936	0.0235104	70.1307	153.329
IFI44	748.177	0.761779	0.496381	0.00148141	0.0382268	20.1088	84.9789
RPL35A	979.863	0.761751	0.324503	0.00101277	0.0313297	80.1243	188.491
RPL5	1559.89	0.760767	0.239566	0.000151799	0.0105509	101.061	206.001
NME7	523.504	0.760053	0.309742	0.000871879	0.0292012	14.0059	31.9264
MRPS18B	469.877	0.759488	0.284825	0.000579807	0.0238296	12.6367	28.929
SCAMP3	244.522	0.759487	0.322059	0.00102025	0.0313297	8.0485	21.1784
PFDN4	677.438	0.758408	0.331081	0.0011321	0.0331095	32.445	75.7246
PEX3	174.849	0.758392	0.293418	0.000694717	0.0258083	2.24962	5.46722
ICAM2	443.522	0.757006	0.265551	0.000384601	0.0185527	21.9118	50.9573
COX7A2L	7217.43	0.756727	0.299753	0.000793087	0.0276595	228.872	506.633
RPL11	5166.34	0.756209	0.309667	0.000923461	0.0299962	391.239	907.676
RPL3	23267.9	0.755617	0.285368	0.000624965	0.0248295	693.695	1537.13
CENPU	5370.22	0.754871	0.32167	0.00108698	0.0322305	88.8389	207.206
GPATCH4	485.077	0.753293	0.311914	0.000993596	0.0311022	12.015	28.6978
BRF2	680.618	0.752716	0.245624	0.000223925	0.0132782	11.9018	23.7315
RPL14	2718.1	0.751618	0.329137	0.00122543	0.034515	125.373	306.558
DTD1	770.071	0.751421	0.299098	0.000852985	0.0288675	19.8351	49.6532
DCUN1D5	1333.34	0.750675	0.279681	0.000603316	0.024298	38.3535	84.5814
NACA	3043.95	0.750288	0.275684	0.000556004	0.0233508	275.457	594.049
NUFIP1	416.796	0.750114	0.330631	0.00126843	0.0350989	3.74463	9.28386
ACY1	806.044	0.749668	0.336054	0.00133403	0.0360049	43.6972	115.232
RPL4	27110.9	0.748968	0.292369	0.000793197	0.0276595	599.277	1333.31
MICOS10	549.707	0.748661	0.293809	0.000817089	0.0282008	77.4225	171.259
NDUFC2-KCTD14	145.425	0.747952	0.345018	0.0014527	0.0377876	10.3127	25.795
MARCKSL1	276.137	0.745169	0.392759	0.0017558	0.041758	4.67724	15.9169
ATP5ME	99.3703	0.745042	0.345148	0.00151207	0.0383234	45.4428	115.515
AKR1C1	338.601	0.744331	0.321976	0.0012706	0.0350989	7.39832	18.907
PTRH2	238.298	0.743571	0.37514	0.00173823	0.0416144	4.61069	12.8101
FAH	1476.21	0.742913	0.301939	0.00101585	0.0313297	38.3109	92.0048
SORD	1313.82	0.742651	0.301815	0.00101812	0.0313297	23.3823	55.3762
NET1	2560.92	0.742586	0.329948	0.00140219	0.0369949	23.4698	58.605
TIPRL	415.963	0.742312	0.297958	0.000965763	0.0306014	9.52776	20.5489
DPH1	163.239	0.742254	0.341648	0.00153637	0.0385674	2.95359	8.87112
BPHL	374.446	0.741891	0.330263	0.00141969	0.0372692	11.1476	28.3063
IFI27	2318.73	0.741225	0.914249	0.00197133	0.0441952	51.3409	521.081
AFMID	172.659	0.741133	0.317507	0.00127012	0.0350989	8.98684	22.9979
RSL24D1	2232.22	0.740779	0.301666	0.0010455	0.0317281	41.1438	88.5764
MFSD3	37.4431	0.739942	0.334432	0.00150791	0.0383234	0.811288	2.36324
RPLP1	8753.98	0.738752	0.322832	0.00138823	0.0367767	275.844	636.919
MRPL46	1035.4	0.738045	0.275069	0.000674476	0.025496	46.4091	96.981
MRPL47	1499.09	0.737621	0.306445	0.00117172	0.0335855	71.4642	155.652
SIGMAR1	709.619	0.737488	0.320052	0.00137524	0.036658	16.6224	45.3053
ATP5MC2	2027.44	0.73691	0.212392	7.00254e-05	0.00714139	128.742	259.575
EIF3E	6166.27	0.735811	0.262963	0.000522764	0.022603	225.42	463.45
PRDX4	1244.9	0.735173	0.270002	0.000630474	0.0248487	59.5654	130.939
PDLIM1	241.378	0.734604	0.302462	0.00116176	0.0334503	6.75285	16.3888
RPS21	232.168	0.734543	0.328681	0.00155293	0.0387573	61.4565	148.675
FADS1	1102.06	0.734149	0.33832	0.00167821	0.0405244	10.1206	31.5771
PPA1	2090.29	0.733346	0.288273	0.000946717	0.0301783	63.4083	143.805
TMEM237	516.078	0.732893	0.306023	0.00125087	0.0349694	11.9546	28.9997
RPL35	348.683	0.732681	0.345893	0.00179149	0.0420334	84.3851	200.655
NIPSNAP1	691.894	0.7321	0.292517	0.00103806	0.0316571	11.518	27.8954
SMIM10	553.48	0.73141	0.331012	0.00165296	0.0400929	13.2283	33.236
RPL28	360.58	0.730331	0.31052	0.00137421	0.036658	22.8578	51.9461
ISOC2	1858.41	0.730098	0.290644	0.00103826	0.0316571	68.9207	163.084
C1QBP	5758.6	0.729335	0.282054	0.000899834	0.0294806	320.85	705.814
PDCD2L	300.696	0.72926	0.375426	0.00207226	0.0445605	10.6055	30.7625
NDUFB9	1208.51	0.729141	0.280451	0.000874785	0.0292228	95.6284	198.302
TRAPPC2B	46.4589	0.729053	0.37397	0.00207189	0.0445605	2.18578	5.76931
SNRPB2	613.952	0.728885	0.266296	0.000642081	0.0250486	18.8577	38.5412
TXLNG	275.01	0.728675	0.236999	0.000261125	0.0145157	2.10582	4.68925
RPL10	5474.31	0.728603	0.2744	0.00077835	0.0275685	417.542	871.983
RPL7A	3174.51	0.727675	0.295235	0.00116119	0.0334503	158.345	352.937
WDR74	763.764	0.726474	0.269192	0.000717244	0.0262678	28.5694	61.9234
UTP18	1190.02	0.725364	0.21856	0.000125528	0.00954606	46.7469	94.1202
C19orf48	2736.38	0.724304	0.230695	0.000222117	0.0132782	73.7474	145.124
TYW3	272.415	0.722758	0.268165	0.000745694	0.0266718	5.11861	11.4564
VCPKMT	442.233	0.722617	0.267089	0.000728661	0.0265356	9.78667	19.3364
ZDHHC9	170.911	0.722612	0.31229	0.00156988	0.0388973	2.23933	5.23535
HAUS2	1580.49	0.721965	0.316089	0.00165044	0.0400929	57.7366	123.024
RPL39	106.532	0.72174	0.399207	0.00230589	0.0471724	19.5673	55.6969
SNRPD1	611.607	0.72166	0.360827	0.00219887	0.0459983	10.1354	25.0921
RPL23	345.526	0.720907	0.314642	0.0016506	0.0400929	35.4584	79.5703
ASB1	175.198	0.720655	0.279576	0.000986729	0.0310375	2.19346	4.86781
MRPL1	1571.1	0.720539	0.293032	0.00125239	0.0349694	60.1905	131.903
TOMM6	953.791	0.720539	0.262248	0.000669987	0.0254753	91.9655	186.207
ARMCX6	611.566	0.719641	0.225635	0.000197148	0.0121949	25.6274	49.8502
BCAS2	2293.81	0.7171	0.223034	0.000185151	0.0117335	79.1081	150.528
DSTN	2705.63	0.716932	0.30504	0.00156571	0.0388973	52.1107	123.64
UNG	614.193	0.716911	0.331781	0.00202849	0.044543	9.71688	26.3441
SCCPDH	762.344	0.716659	0.381329	0.0024291	0.0489149	9.41721	30.8686
RPL18	531.249	0.716487	0.32718	0.0019712	0.0441952	40.6752	93.4954
TSFM	1790.89	0.715585	0.279623	0.00107167	0.0321267	66.4064	138.81
RYBP	710.868	0.715083	0.279558	0.00107899	0.0322151	3.04977	6.43656
NIPSNAP2	999.387	0.71478	0.29583	0.00142687	0.0373412	20.6363	47.9869
NXT1	727.371	0.714598	0.332182	0.00209912	0.0446338	25.3953	62.3154
SLC25A15	288.289	0.713268	0.36304	0.00245697	0.0492448	2.18167	6.40756
PAK1IP1	715.718	0.710132	0.312261	0.00187844	0.0432877	17.4742	40.8455
COPS2	1362.34	0.710006	0.284228	0.00127439	0.0351088	19.3073	39.4664
MIPEP	752.137	0.709266	0.278116	0.00115201	0.0333626	12.6848	27.9826
GADD45GIP1	80.1095	0.709108	0.29037	0.00143159	0.0373891	1.61076	3.60605
C11orf74	199.244	0.70863	0.317874	0.00202938	0.044543	11.1185	25.4088
RPL18A	1325.39	0.708557	0.22823	0.000276031	0.0149311	184.064	359.706
HNRNPA1	37101.4	0.706533	0.271091	0.00104371	0.0317281	1021.27	2164.09
KRR1	1240.06	0.705162	0.238654	0.000437037	0.0201786	24.0671	45.8348
MRPL20	1063.63	0.704666	0.250497	0.000642886	0.0250486	82.3581	162.759
STMN1	4490.52	0.704056	0.253565	0.000709072	0.0261165	208.016	439.236
PEBP1	1840.46	0.701429	0.284342	0.00145967	0.0378929	51.458	112.971
SNRPD2	210.364	0.700985	0.306453	0.00200909	0.0445175	18.768	39.7399
KCNK5	353.546	0.700605	0.323247	0.00237656	0.0482293	2.99127	7.32446
SCAMP1	194.407	0.700562	0.230615	0.000355831	0.0173592	1.77345	3.536
TPRKB	1261.89	0.70027	0.285222	0.00150834	0.0383234	81.8304	167.068
MYL6B	86.7963	0.699539	0.297688	0.00183994	0.04268	4.2247	9.13065
RNF25	125.869	0.699374	0.212856	0.000166498	0.0108628	8.18864	16.3495
PSMD12	3365.16	0.699068	0.24081	0.000527171	0.0227176	52.6482	101.684
RMDN1	1242.11	0.698273	0.283763	0.00151776	0.0383234	66.0977	146.198
PIGH	294.924	0.697836	0.293081	0.00176947	0.0418458	12.9296	26.7798
RANBP1	3870.15	0.697796	0.248663	0.000689007	0.02567	201.317	398.844
TMEM141	277.998	0.697177	0.287401	0.00163904	0.0400581	16.2394	34.6126
COA6	142.566	0.696288	0.290817	0.00175159	0.041758	9.5996	22.1529
MRPL32	346.598	0.69578	0.249689	0.000735773	0.0266445	12.5136	24.5075
FAM136A	668.613	0.695638	0.312211	0.00230608	0.0471724	17.0906	44.3144
MRPL11	438.497	0.695537	0.295423	0.00189292	0.0433871	18.3118	38.8028
HSP90AA1	9731.63	0.69496	0.317277	0.00244224	0.0490269	157.909	339.463
EIF2B3	1888.62	0.694208	0.296437	0.00195743	0.044159	49.1433	103.754
POMP	2423.64	0.693373	0.309824	0.00232371	0.0473832	66.9125	140.43
MALSU1	145.093	0.691883	0.253874	0.000884442	0.0293181	14.8873	30.7661
RPL6	11648.4	0.691705	0.262429	0.00109862	0.0323899	544.276	1111.82
REXO2	2845.18	0.691392	0.27982	0.00157688	0.0389789	206.124	456.407
ZNHIT3	731.309	0.690317	0.300327	0.00217898	0.0458793	33.894	70.0654
CNOT7	1413.52	0.689487	0.216897	0.000249851	0.014167	51.0469	97.7966
NMI	2404.03	0.689454	0.229675	0.000426619	0.0198749	59.7082	117.584
RPL13A	2305.59	0.688856	0.303026	0.00229893	0.0471724	107.793	233.53
MPC2	5648.58	0.687434	0.295512	0.00213584	0.0451918	91.4643	186.761
NSDHL	250.713	0.687208	0.298484	0.00222759	0.0462994	5.74618	12.2575
MRPL58	1037	0.687189	0.251186	0.00089237	0.0294806	56.8396	114.873
MRPL24	397.505	0.687151	0.289133	0.00195929	0.044159	23.1093	51.8689
TRMT10C	1203.78	0.684696	0.277738	0.00168615	0.0405931	24.8552	56.0141
SNAPC1	482.116	0.68412	0.237365	0.000620748	0.0247686	6.81394	14.0194
TMA7	520.422	0.683148	0.301166	0.00244106	0.0490269	53.879	115.119
PSMA4	2032.98	0.682834	0.273432	0.00160251	0.0394615	120.089	242.488
WDYHV1	154.868	0.681806	0.287719	0.00207792	0.0445605	6.85334	14.749
TIMM8A	168.893	0.680976	0.29339	0.00228181	0.0471078	4.95891	10.6533
GMNN	2486.11	0.67975	0.268165	0.00151554	0.0383234	155.01	307.942
NDUFB11	1402.7	0.679587	0.259938	0.00126777	0.0350989	48.3566	93.0216
RPS6	20128.3	0.679137	0.27953	0.00189617	0.0433871	1070.54	2215.8
ERH	1249.02	0.678295	0.282469	0.00201753	0.0445175	77.7416	154.185
ADH5	1484.36	0.677705	0.267394	0.00154129	0.0386158	41.6629	84.52
MAIP1	897.466	0.67744	0.218056	0.00033786	0.0170287	33.5214	62.5904
RPF1	815.354	0.676813	0.274836	0.00180818	0.0422716	16.4242	31.5054
EEF1G	10269.3	0.675789	0.272317	0.00175261	0.041758	286.736	582.056
RSL1D1	4172.78	0.675143	0.264431	0.00150857	0.0383234	202.59	399.583
GTPBP4	2320.56	0.673169	0.279935	0.00209154	0.0446338	39.9817	80.0569
FARSB	5129.39	0.672089	0.292055	0.00255173	0.049999	24.5545	50.8785
ATP5MC3	5354.57	0.670182	0.286197	0.00241492	0.0487813	288.132	582.829
HMGN1	1675.04	0.669399	0.257558	0.00141913	0.0372692	48.1455	97.7949
CMC1	363.935	0.668406	0.214918	0.000354186	0.0173444	20.6109	37.9403
RBM3	5587.84	0.667268	0.249344	0.00119764	0.0339542	220.739	422.646
ABHD14A	146.691	0.667069	0.273434	0.00204988	0.0445605	6.21216	14.0281
CINP	619.439	0.666862	0.271346	0.00197836	0.0442496	22.8382	44.2716
MRPL14	621.499	0.662696	0.231064	0.000746844	0.0266718	31.6141	57.9676
COPS4	1218.17	0.661905	0.264356	0.00186265	0.0430301	33.9863	66.3335
RPL21	1068	0.660724	0.262371	0.00182052	0.0424789	122.925	232.812
TRAPPC2L	330.523	0.660192	0.257717	0.00165692	0.0401136	14.7751	28.6723
CDK4	2065.34	0.660094	0.280446	0.00256836	0.049999	98.9575	212.236
OSTC	1114.76	0.659286	0.247429	0.00130452	0.0357307	48.7174	91.7203
MRPS34	1068.98	0.658492	0.259951	0.00179072	0.0420334	61.6456	125.195
CENPX	2233.79	0.658248	0.222075	0.000585035	0.0238591	168.453	306.213
MRM3	1560.58	0.656811	0.229652	0.000793756	0.0276595	39.917	73.3873
SS18L2	1041.5	0.656515	0.276765	0.00255228	0.049999	64.0557	124.267
POLE3	5419.93	0.656376	0.268925	0.00222441	0.0462994	100.161	196.087
FAM216A	132.752	0.655706	0.250167	0.00148812	0.0383234	4.88963	10.2053
LSM5	333.71	0.653785	0.271449	0.00242568	0.0489149	12.5205	24.5584
U2AF2	118.897	0.653491	0.24119	0.00121291	0.034237	2.3859	4.79394
CDT1	607.767	0.652925	0.263174	0.00209588	0.0446338	8.56523	16.0481
C11orf98	383.433	0.651564	0.201581	0.000266106	0.0145157	35.8488	67.2162
WDR12	2181.41	0.650768	0.259574	0.00201061	0.0445175	70.2155	137.802
BOLA3	579.409	0.649912	0.271041	0.00255468	0.049999	73.0954	142.978
ABHD14B	519.911	0.64924	0.236956	0.00115355	0.0333626	12.5375	23.2204
RPL8	1954.77	0.649016	0.26455	0.00229138	0.0471703	101.702	192.626
NAXE	547.752	0.648829	0.270474	0.00257085	0.049999	21.5345	47.3728
DCAF13	977.554	0.648148	0.255218	0.0019037	0.0434824	20.2763	39.8561
MRPL4	280.639	0.647734	0.241978	0.00137058	0.036658	14.8773	30.0555
ZNF256	183.486	0.647001	0.264884	0.00238013	0.0482293	3.32451	6.44186
MRPL48	713.659	0.646809	0.229246	0.000942037	0.0301783	42.808	79.8088
FAM206A	434.285	0.64623	0.268003	0.00255673	0.049999	9.55003	18.7023
COX6A1	801.879	0.643899	0.248939	0.00175714	0.041758	99.3083	184.427
LRRC75A	5105.2	0.643742	0.206092	0.000394366	0.018744	59.4145	111.76
MTFP1	382.508	0.643635	0.242077	0.00147469	0.0381295	17.2458	33.4105
ZNF574	319.861	0.643162	0.258365	0.00221154	0.0461888	3.70411	7.97812
MAPK8	589.829	0.642374	0.221982	0.000791451	0.0276595	16.9746	31.49
RBM34	664.866	0.642283	0.222809	0.000817387	0.0282008	24.0639	45.9861
C19orf53	725.402	0.64054	0.207061	0.000441394	0.0203072	88.4151	157.408
RABGGTB	1249.33	0.639776	0.217997	0.000714742	0.0262505	33.8565	60.8779
SUPV3L1	1197.06	0.638338	0.231336	0.00117684	0.0335855	25.702	48.5065
GTF3A	3076.91	0.636791	0.220202	0.000823773	0.0282486	130.805	239.639
PWP1	751.315	0.635448	0.233315	0.00131817	0.0359146	12.3642	22.7018
TRIM28	615.983	0.63503	0.245426	0.00186393	0.0430301	38.2009	76.0619
BANF1	1087.84	0.631122	0.229819	0.00127639	0.0351088	74.3955	132.377
HSP90AB1	18414.7	0.628821	0.248289	0.00221622	0.0462118	280.488	528.515
DNPH1	563.505	0.626631	0.240978	0.00191064	0.0435638	47.5917	92.8349
COA1	2183.01	0.626566	0.223769	0.00113455	0.0331095	91.2542	162.979
ACBD6	780.016	0.622916	0.228132	0.00140098	0.0369949	28.9524	55.0152
NTMT1	1323.22	0.622078	0.22678	0.00136167	0.0365222	65.5064	116.341
UTP23	419.22	0.619724	0.196016	0.000400071	0.0188496	20.956	36.2429
SNRPB	4206.88	0.619284	0.237343	0.00196065	0.044159	167.533	296.138
KDELC2	170.521	0.617308	0.215937	0.00101733	0.0313297	1.8905	3.63563
H2AFZ	10288.3	0.616438	0.227592	0.00154581	0.0386543	728.156	1278.24
PSMG1	1526.88	0.615385	0.241356	0.00232748	0.0473853	73.1828	135.627
ARL5B	439.553	0.611256	0.233813	0.00203703	0.0445605	2.17057	3.87888
DDX47	3259.18	0.611073	0.203768	0.000697686	0.0258444	78.6117	134.053
DCAKD	188.086	0.610658	0.205564	0.000761488	0.0271199	3.97967	7.21995
NAP1L1	1759.16	0.610253	0.242166	0.00258434	0.049999	53.2681	96.7422
HSPA9	3769.45	0.610167	0.223308	0.00150634	0.0383234	66.5433	117.642
ATP5PB	6130.5	0.608894	0.234963	0.00218947	0.0459813	308.31	548.106
DDX54	1057.84	0.607695	0.229002	0.00188282	0.0433116	23.3435	45.5411
RTRAF	1553.5	0.603521	0.226793	0.00189392	0.0433871	17.5599	30.744
METTL26	510.704	0.602524	0.234188	0.00238639	0.0482804	39.879	71.33
ZCCHC7	811.075	0.601858	0.236361	0.002558	0.049999	16.5427	28.4367
PSMB2	2216.52	0.592496	0.227771	0.00236052	0.0479824	62.4775	106.891
POLR2D	2052.94	0.585665	0.213444	0.00168016	0.0405244	58.4889	101.17
RC3H1	1452.94	-0.589511	0.223638	0.00219631	0.0459983	9.2266	5.78655
NAGA	879.011	-0.603493	0.228899	0.00201906	0.0445175	18.6049	12.1927
USP4	1388.49	-0.605526	0.210091	0.00101724	0.0313297	58.3234	39.1569
MLXIP	965.982	-0.626328	0.217271	0.000900745	0.0294806	10.5254	6.52319
COMT	1140.68	-0.627072	0.198694	0.000391307	0.018744	100.855	64.4914
SRGAP2C	737.05	-0.640662	0.261834	0.0024727	0.0493078	6.84895	3.93441
CC2D1A	229.129	-0.648271	0.222891	0.000731564	0.0265665	8.20668	4.83003
OGDH	2048.28	-0.653122	0.24793	0.00146763	0.0380232	34.943	19.6921
LTA4H	3247.82	-0.657083	0.270899	0.00228289	0.0471078	107.079	62.7295
TNRC6B	3808.38	-0.66234	0.247277	0.00123304	0.0345786	28.4295	15.9845
ZSWIM8	186.596	-0.669547	0.254905	0.00132813	0.0360049	13.0989	7.72361
ESPL1	662.009	-0.670115	0.276754	0.00207542	0.0445605	17.2301	9.32839
HERC1	2772.92	-0.675564	0.267143	0.0015868	0.0391491	54.267	28.3055
CALCOCO1	1386.77	-0.676848	0.28104	0.00201445	0.0445175	65.585	33.6293
DCAF8	2058.45	-0.679768	0.220119	0.000352175	0.0173444	117.707	67.6215
KHNYN	702.225	-0.683979	0.259662	0.00117075	0.0335855	9.38712	5.20717
GOLGA8N	36.8997	-0.685485	0.673042	0.00255862	0.049999	1.68142	0.326979
EPX	4992.56	-0.688467	1.24213	0.00254084	0.049999	167.707	4.85599
STK35	636.745	-0.690116	0.25256	0.000880363	0.0293181	6.07983	3.57303
ITSN1	1159.36	-0.690364	0.288256	0.00184216	0.04268	35.6335	17.7741
LONRF3	38.7797	-0.69206	0.649179	0.00246072	0.0492448	1.35351	0.225579
CLC	149.998	-0.692222	0.619507	0.00247914	0.0493078	31.5449	5.38238
NIN	479.75	-0.693735	0.322124	0.00258735	0.049999	7.89412	3.70762
ST8SIA6	205.775	-0.694597	0.30005	0.00204037	0.0445605	3.833	1.97428
CHRFAM7A	26.5667	-0.696404	0.542467	0.00251634	0.0498945	3.70805	0.871317
MTCH1	580.892	-0.698127	0.310638	0.00219094	0.0459813	23.7435	11.2743
CES1	105.784	-0.702254	0.483322	0.00255738	0.049999	5.04839	1.16368
MAP2K3	16651.3	-0.702824	0.312761	0.00209519	0.0446338	649.936	284.367
PLOD1	1027.5	-0.704629	0.214997	0.000165231	0.0108432	27.4942	16.6495
SYMPK	210.032	-0.704734	0.326927	0.0023111	0.0472005	11.4229	5.40036
SULT1A1	433.899	-0.704768	0.345763	0.00258067	0.049999	16.5398	7.65945
SORBS1	715.863	-0.705721	0.296117	0.00164223	0.0400581	17.8397	9.10423
AKAP2	115.875	-0.707446	0.443543	0.00257572	0.049999	3.14385	0.919667
KBTBD7	467.336	-0.708116	0.306991	0.00182362	0.0424789	6.5152	3.37872
CAPG	1492.34	-0.708551	0.448363	0.00253106	0.049999	148.311	44.8238
TMPPE	285.288	-0.70908	0.309076	0.00184184	0.04268	5.05549	2.69121
C21orf58	1373.56	-0.709132	0.306686	0.00179051	0.0420334	44.6154	22.2333
TMEM143	174.631	-0.710606	0.296001	0.00152352	0.0383939	9.53944	5.01087
ALS2CR12	113.963	-0.710773	0.519281	0.0022847	0.0471078	15.2732	3.14665
MYH9	7555.69	-0.712143	0.277354	0.00108368	0.0322282	76.3901	40.2946
SKI	83.784	-0.712432	0.389094	0.00256224	0.049999	3.92428	1.29097
RIPOR3	3499.85	-0.712528	0.326191	0.00206546	0.0445605	81.7062	39.1749
PTTG1IP	2620.96	-0.712946	0.244253	0.000455898	0.0208173	71.6429	42.689
ALDH2	1118.95	-0.713347	0.429913	0.00247038	0.0493078	34.7421	11.7431
FERMT3	3986.4	-0.713997	0.220907	0.000179337	0.0115923	128.393	73.8147
MAP3K8	470.125	-0.715331	0.483956	0.00227307	0.0470933	22.6054	5.70228
ST8SIA1	172.177	-0.719198	0.526869	0.00211768	0.0449547	30.5758	6.56396
GPR19	36.8801	-0.71991	0.499547	0.00214985	0.0453397	2.18023	0.538218
FAM149B1	282.142	-0.723278	0.277552	0.000908105	0.0295717	7.41074	3.83246
CLEC6A	17.003	-0.72408	0.814762	0.0020672	0.0445605	1.02026	0.149347
SLC24A4	253.217	-0.7246	0.456728	0.00214511	0.0453137	3.00569	0.984997
NR2C2	612.617	-0.724647	0.278119	0.000898295	0.0294806	17.4281	8.99338
TTC7A	237.458	-0.725457	0.293842	0.00117579	0.0335855	7.83081	4.01543
OLR1	416.331	-0.725566	0.488268	0.00206459	0.0445605	23.8883	4.59532
CD4	1165.21	-0.726044	0.314435	0.00152937	0.0384662	30.6236	15.6134
ATAD2B	854.506	-0.7262	0.216107	0.000108897	0.00876848	21.8	12.196
ARHGEF6	307.281	-0.726686	0.305108	0.00135612	0.0365222	4.46611	2.03102
EXTL3	279.434	-0.726847	0.373784	0.00212763	0.0450918	16.8439	6.51212
S100A10	79.6998	-0.726902	0.511556	0.00200495	0.0445175	23.3298	5.97608
IL10	56.4991	-0.72957	0.82277	0.00201077	0.0445175	4.62934	0.514844
AHNAK	1631.98	-0.730784	0.410121	0.00208188	0.0445605	23.3367	7.2173
MARCH8	7255.38	-0.732495	0.373169	0.00198319	0.044281	116.721	39.7914
IGHV4-59	18.5949	-0.732511	0.921606	0.00206727	0.0445605	8.89249	0.790295
MYO7A	28.2961	-0.734016	0.888641	0.00202133	0.0445175	1.0403	0.0824858
SIGLEC9	624.52	-0.735366	0.453451	0.00193681	0.0440054	29.6947	10.1741
FRMD4A	543.788	-0.737185	0.35642	0.00177545	0.0418852	18.2218	6.7773
TPP1	6724.09	-0.738636	0.264508	0.000517997	0.0225477	140.192	75.4705
PCSK5	229.837	-0.739109	0.518139	0.00179924	0.0421386	6.42772	1.39884
CLU	281.186	-0.739933	0.645612	0.00177055	0.0418458	20.6891	3.49925
CBX7	255.533	-0.740491	0.357227	0.00170678	0.0410135	5.16139	2.03066
CLMN	131.999	-0.746858	0.363155	0.0016093	0.0395534	2.18757	0.947946
VEPH1	40.8611	-0.749744	0.981979	0.00195421	0.044159	2.68473	0.279675
LAT2	995.441	-0.750803	0.392191	0.0016421	0.0400581	70.8296	24.709
SLC35E2B	512.318	-0.754469	0.300769	0.000834763	0.028436	6.50865	3.11009
PTPRF	184.459	-0.755374	0.495716	0.00157058	0.0388973	3.86332	0.902729
INSL6	74.4376	-0.756015	0.36457	0.00143853	0.0374946	23.0147	9.82847
NLRC4	246.905	-0.756149	0.497119	0.00155907	0.0388355	6.04159	1.48845
PRUNE2	33.2964	-0.757223	1.07972	0.00197251	0.0441952	1.11012	0.0562878
ACOT11	143.628	-0.758442	0.369786	0.00142123	0.0372692	2.07723	0.796361
MARCH1	370.215	-0.759925	0.449178	0.00151776	0.0383234	10.5544	3.74678
MOB1B	3289.87	-0.762946	0.33515	0.0010995	0.0323899	42.931	18.0581
PNPLA6	1282.37	-0.766426	0.287605	0.000546428	0.023147	103.371	49.2368
POLR2J2	225.968	-0.770592	0.36392	0.00118759	0.0337433	9.70015	4.10876
HNMT	96.3282	-0.770605	0.35538	0.0011376	0.0331236	7.65612	3.49631
ZBTB16	272.76	-0.771545	0.585011	0.00137893	0.0366733	14.3865	2.85003
UBE2O	1707.9	-0.771924	0.339265	0.00100197	0.0312887	31.5992	12.8811
SBF2	233.797	-0.772397	0.421174	0.00131907	0.0359146	16.8789	5.46591
F5	215.031	-0.772722	0.44135	0.00132854	0.0360049	2.75574	0.882396
REEP3	169.49	-0.772742	0.323228	0.000850059	0.028844	2.56015	1.18447
CPA3	189.683	-0.772917	0.370522	0.00118457	0.0337316	10.4779	3.65932
MAPK1	646.793	-0.773439	0.281923	0.00043104	0.019973	7.38899	3.97204
TENT4A	281.754	-0.775829	0.248073	0.000155354	0.0106818	5.8423	3.19894
GALNT5	1049.18	-0.776591	0.464997	0.00128533	0.0352798	13.6329	3.4995
PSRC1	120.031	-0.782124	0.37049	0.00105179	0.0318445	7.70003	3.02699
MILR1	110.148	-0.786515	0.37352	0.00100638	0.0313297	11.2847	4.61315
SLC7A5	5051.99	-0.79444	0.357725	0.000835835	0.028436	90.2668	30.7894
SLC22A23	741.339	-0.795392	0.320904	0.000588167	0.0239114	12.9337	5.72463
TBC1D2B	284.809	-0.796239	0.331939	0.000659527	0.0253168	5.86415	2.59719
TSPAN5	1686.15	-0.798096	0.397494	0.000942151	0.0301783	64.2047	21.41
XRRA1	618.467	-0.800058	0.244067	8.12189e-05	0.00751771	16.7412	8.55926
DGKD	281.28	-0.800264	0.442857	0.000993056	0.0311022	6.77819	2.0279
SGPL1	235.887	-0.800916	0.508459	0.00103813	0.0316571	3.32416	0.91219
MPEG1	2947.79	-0.803077	0.395712	0.000882229	0.0293181	48.7127	19.2647
DIAPH2	120.573	-0.80394	0.381083	0.000829597	0.0283731	1.87172	0.596591
PIK3AP1	622.557	-0.80803	0.298588	0.000338519	0.0170287	15.0158	7.15447
BAZ2A	1109.17	-0.814112	0.262111	0.000119531	0.00931155	26.8595	12.5638
RHEX	15.3189	-0.814234	0.88907	0.00131957	0.0359146	2.36295	0.311816
NEK6	93.8996	-0.814724	0.488969	0.00089684	0.0294806	3.18441	0.761049
CTSL	4600.54	-0.816533	0.291942	0.000255978	0.0143882	268.128	123.439
CD300C	430.427	-0.816846	0.470679	0.000861324	0.029034	25.592	8.00381
ARFGEF2	450.411	-0.819539	0.367861	0.000632366	0.0248487	7.90724	3.0502
MS4A6A	1851.94	-0.821477	0.462867	0.000813323	0.0282008	134.533	45.7943
FAM153C	74.7349	-0.828885	0.358569	0.000522044	0.022603	3.70166	1.4751
IRF8	1187.49	-0.83276	0.43193	0.000681053	0.0255207	45.0223	15.8402
DPYSL2	1967.58	-0.832791	0.282626	0.000153732	0.010628	29.8992	14.9017
FRMD4B	162.4	-0.832797	0.402711	0.000626114	0.0248295	8.42843	2.84944
ANKRD9	373.609	-0.834131	0.372959	0.000535316	0.0229671	3.93991	1.42426
PAQR9	130.223	-0.835595	0.415241	0.000630574	0.0248487	8.3592	2.66718
PLXDC2	690.935	-0.835991	0.330095	0.000353948	0.0173444	14.3884	6.0997
CACNA2D4	28.456	-0.843937	0.376618	0.000479442	0.0213732	1.78629	0.675886
PIK3R6	82.6692	-0.848452	0.880731	0.00108441	0.0322282	2.33694	0.314026
ITGAM	1003.09	-0.850231	0.5333	0.000678215	0.0255207	43.5312	10.4904
AC139256.1	494.845	-0.851532	0.441856	0.000564105	0.023525	17.4148	5.40752
GRN	8539.22	-0.859824	0.405094	0.000451304	0.0206896	323.607	111.45
SERPINH1P1	36.7477	-0.86005	0.598956	0.000687789	0.02567	3.39255	0.631034
PBX1	239.506	-0.860763	0.264549	5.14101e-05	0.00625868	15.5575	7.12776
DCN	61.877	-0.862265	1.20774	0.00138149	0.0366733	5.97572	0.398706
SLC8B1	542.506	-0.864664	0.392312	0.000398235	0.0188496	16.66	5.82109
SLC25A24	90.6594	-0.867182	0.367788	0.000326728	0.0167617	1.90178	0.760162
C19orf57	325.495	-0.867377	0.329891	0.000215391	0.0129515	14.1535	5.73926
RIN2	200.17	-0.873085	0.34073	0.000227665	0.0132782	5.06207	2.17202
SNX29	524.868	-0.87324	0.304611	0.000125004	0.00954606	27.9409	12.9639
SFRP2	57.9658	-0.876221	1.01781	0.00109987	0.0323899	2.5205	0.31342
FES	567.118	-0.87678	0.336749	0.000204057	0.0125026	21.8239	8.51626
TM6SF1	131.597	-0.877533	0.485373	0.000474281	0.0212695	6.61304	1.85758
ITGA6	44.2138	-0.878598	0.837129	0.000862396	0.029034	1.91615	0.290781
PTGER4	287.187	-0.884353	0.456288	0.000406583	0.0190446	22.4445	6.2733
TAF5L	180.319	-0.884989	0.288063	6.74001e-05	0.00714139	5.39151	2.50862
CD14	2686.23	-0.886241	0.518112	0.0004693	0.0212137	175.955	52.469
ERP27	32.1805	-0.886976	0.690561	0.000649079	0.0250486	2.67704	0.491409
IRAK3	789.198	-0.890755	0.602699	0.00053732	0.0229671	10.8241	2.26742
CTSB	5274.95	-0.891168	0.323533	0.000132001	0.00986422	276.552	110.343
OR10Z1	823.089	-0.891371	0.205048	7.2654e-07	0.000342131	8.60723	4.46884
CES4A	17.4383	-0.89167	0.731468	0.000673334	0.025496	1.12878	0.193725
AMPD3	1719.9	-0.891967	0.290861	6.37874e-05	0.00714139	39.7172	17.3256
SMCO3	75.0597	-0.893915	0.59044	0.000510631	0.0223022	3.01178	0.690013
ADPRH	74.5558	-0.894485	0.406504	0.000292001	0.0154713	1.95681	0.642531
XPO7	8236.97	-0.895534	0.588223	0.000501343	0.0220502	285.609	56.0225
SPTA1	14805.8	-0.909658	0.281067	3.37729e-05	0.00496154	520.325	234.088
SRGAP2B	633.831	-0.912623	0.333639	0.000109195	0.00876848	6.89139	2.75999
CD93	773.241	-0.923764	0.460324	0.000263821	0.0145157	9.14327	2.69722
PTK2B	851.487	-0.924875	0.312133	5.86925e-05	0.00671484	31.48	12.8254
NDRG1	572.349	-0.929312	0.449741	0.000235946	0.0136785	36.6556	11.0539
EREG	432.381	-0.932374	0.543899	0.000321688	0.0165688	8.14608	2.05201
JAG1	174.242	-0.945966	0.928896	0.000679908	0.0255207	3.39938	0.410241
BEST3	624.87	-0.947995	0.677046	0.000400961	0.0188496	41.7067	9.21815
PRG2	6695.26	-0.952686	1.318	0.00107354	0.0321267	506.282	25.6281
AC080038.1	1228.04	-0.959112	0.5551	0.000257994	0.0144387	34.3682	6.78666
ARHGAP33	23.8452	-0.963348	1.03703	0.000741802	0.0266718	1.03322	0.0896828
EEF1A2	37.4029	-0.96442	1.26002	0.00097859	0.0309321	1.25167	0.0800165
FLCN	1334.69	-0.981715	0.327452	2.93699e-05	0.00446699	76.3739	29.0011
ALOX15B	51.3275	-0.982121	0.477606	0.000145999	0.010486	1.59791	0.475724
F13A1	804.826	-0.98213	0.55002	0.000202533	0.0124683	17.0226	4.88377
THBD	517.359	-0.98295	1.21573	0.000868736	0.0291715	10.4	0.807032
CD84	493.195	-0.995001	0.481181	0.000128203	0.00969245	6.87887	1.93675
DUSP6	2386.15	-0.996073	0.362531	4.32298e-05	0.00573686	87.01	32.9456
TGFBI	524.247	-1.00057	0.566885	0.000180923	0.0116367	23.4767	6.38214
TNS1	14597.7	-1.0038	0.418024	7.33284e-05	0.0071715	197.566	55.8723
RASSF4	406.393	-1.01491	0.806248	0.000347052	0.0171962	18.4148	3.61764
EDNRB	48.6584	-1.03042	1.16165	0.000663812	0.0253898	2.14093	0.17844
RNASE6	169.894	-1.04192	0.590584	0.000134857	0.00996247	22.2689	5.82246
FCN1	7456.65	-1.0426	0.407977	3.79516e-05	0.00533302	76.2248	26.3032
CR1	791.953	-1.04298	0.430805	4.79976e-05	0.0061437	18.0507	5.55032
KIAA0895L	21.4243	-1.04472	0.587019	0.000129181	0.00970961	1.0794	0.242296
TLR4	675.282	-1.05308	0.448279	4.92069e-05	0.00623673	11.5538	3.41672
FAM20A	47.794	-1.05721	1.1258	0.000556317	0.0233508	2.99868	0.391863
MATN2	91.6709	-1.06415	1.15865	0.000571548	0.0237587	7.7478	1.02972
IGHD	529.081	-1.06653	0.803176	0.000244347	0.0139775	60.8878	7.833
SAMHD1	1456.33	-1.08314	0.436696	2.90948e-05	0.00446699	62.1409	20.2578
LPIN2	1807.82	-1.08442	0.368211	1.07299e-05	0.00216743	27.9053	9.03808
GCNT1	175.614	-1.09465	0.341492	4.94807e-06	0.00137209	4.05156	1.48956
IZUMO1	31.839	-1.09617	0.85944	0.000240214	0.0138022	1.97624	0.328019
ADA2	1634.01	-1.09895	0.575488	7.12592e-05	0.00714139	45.5044	12.3293
SH3TC1	179.253	-1.10881	0.598332	7.37786e-05	0.0071715	16.1743	3.99635
MICAL3	1247.58	-1.10899	0.32022	2.00102e-06	0.000730746	27.2872	9.98108
GCNT2	245.126	-1.1108	0.579559	6.47586e-05	0.00714139	12.6269	3.34547
USP7	2198.19	-1.11591	0.337789	2.95953e-06	0.00093319	142.942	55.2789
NIPAL2	304.194	-1.12543	0.990163	0.000295802	0.0155452	17.4559	2.06646
GAS7	445.567	-1.13305	0.489642	2.54545e-05	0.00411345	8.17092	2.43509
ACKR3	21.2535	-1.13907	1.442	0.000648619	0.0250486	1.30984	0.0910207
AC013474.1	111.669	-1.16711	0.418811	6.5226e-06	0.00163539	15.5268	5.09597
CYP27A1	47.6471	-1.16878	0.918464	0.000187188	0.0118047	2.68058	0.493583
GSDMB	166.277	-1.17443	0.64328	5.17637e-05	0.00625868	9.46262	2.2486
PADI4	1674.44	-1.18097	0.819391	0.000119564	0.00931155	108.535	17.334
KLF4	495.488	-1.1982	0.901694	0.000148038	0.0105156	18.9787	3.74794
PLBD1	1118.4	-1.20633	0.574919	2.30259e-05	0.00391683	77.3277	17.5259
SRSF12	25.7901	-1.24711	1.11079	0.000225645	0.0132782	1.03649	0.136366
CPM	268.859	-1.2509	0.905287	0.000109111	0.00876848	16.8833	2.93218
CYBB	2659.99	-1.30009	0.398818	4.38272e-07	0.000269808	49.1824	15.1383
HK3	1640.31	-1.36168	0.612592	6.31816e-06	0.00163539	56.2358	14.1991
ARHGEF10L	114.268	-1.38732	1.04426	9.11135e-05	0.00823717	3.35198	0.553469
KCNB1	90.3828	-1.42929	1.23987	0.00015088	0.0105457	1.896	0.213103
CEBPD	38.8126	-1.43081	0.934256	4.2904e-05	0.00573686	1.47977	0.265723
RXFP2	39.3027	-1.45462	1.0097	5.53697e-05	0.00644883	1.23658	0.188505
IGHA1	2686.23	-1.47103	1.59624	0.000298481	0.0156225	367.98	20.3001
IL1RL1	24.0524	-1.47591	1.31361	0.00015703	0.0106818	1.14566	0.100961
CYP2S1	21.0723	-1.53016	1.70005	0.000299827	0.0156297	1.594	0.0717578
IGHV3-15	28.6674	-1.55892	1.97372	0.00037141	0.0179835	22.6758	0.451228
HEATR3	139.253	-1.57278	0.698182	2.28726e-06	0.000799183	3.76884	0.800148
ANOS2P	32.9892	-1.66346	0.977287	1.55831e-05	0.00283744	1.76686	0.277957
PLA2G7	89.6075	-1.6669	1.2435	6.11068e-05	0.00692972	4.42189	0.559519
HS3ST3B1	98.5182	-1.83749	1.50698	8.77089e-05	0.00804185	1.66308	0.119625
EIF4EP1	67.1234	-1.856	0.683881	1.92199e-07	0.000177482	14.7811	3.03316
RNASE4	93.2773	-1.88829	0.91589	3.13216e-06	0.000964108	6.41651	0.97201
AC118465.1	25.2379	-1.93576	1.03511	6.87149e-06	0.00167612	2.09611	0.316444
VCAN	3663.94	-2.03497	0.937279	2.03487e-06	0.000730746	112.653	18.0118
NLRP3	1211.56	-2.06911	1.41127	3.4195e-05	0.00496711	39.1136	4.02217
RDM1P5	40.8597	-2.07077	1.37808	2.97989e-05	0.00447953	3.24162	0.346983
IGHV4-39	21.1393	-2.12751	2.52998	0.000189732	0.0118495	12.1743	0.138052
AC106865.1	41.3306	-2.13817	1.67636	6.82179e-05	0.00714139	1.23792	0.0989153
AKAP12	200.542	-2.16719	2.19704	0.000157474	0.0106818	3.35878	0.10065
FOS	21591.2	-2.46398	0.504644	4.67931e-11	3.0247e-07	953.501	189.941
LRP12	38.5882	-2.62372	0.78697	6.6423e-08	0.00010551	1.19569	0.16186
NEK2P4	17.7344	-3.08005	2.6236	6.86266e-05	0.00714139	1.45272	0.0130711
IGLV3-1	99.3244	-3.12641	1.47484	7.20065e-06	0.00168333	72.953	4.88343
PDK4	344.642	-3.30681	0.892216	1.51277e-07	0.000177482	11.4448	1.28098
VSIG4	156.667	-3.35966	1.54344	7.27903e-06	0.00168333	9.51894	0.591419
INSYN2B	30.7659	-3.50097	1.09343	7.41001e-07	0.000342131	1.07063	0.0705965
CD163	1703.32	-3.73846	0.808384	3.44007e-08	6.90531e-05	61.6053	5.24591
IGKV4-1	39.0101	-3.81827	1.81095	1.01576e-05	0.0020844	18.4491	0.487591
HS3ST1	45.6131	-3.83997	1.51912	4.36014e-06	0.00125262	1.36671	0.0586899
SLC22A18	38.358	-3.8444	0.688682	1.77521e-09	4.58999e-06	3.48684	0.226526
ITGAV	156.514	-3.89859	1.13104	6.98989e-07	0.000342131	5.84579	0.282563
AREG	416.102	-3.95842	1.22477	1.14509e-06	0.000463743	41.6235	1.84795
C2CD6	64.7219	-3.9842	1.76909	7.9129e-06	0.00170497	2.42015	0.0626966
IGKV1-39	30.9915	-4.00997	2.03059	1.33579e-05	0.00257794	26.6539	0.661278
STAB1	545.294	-4.09798	0.977397	1.73286e-07	0.000177482	12.3638	0.819441
IGHG4	193.559	-4.15306	1.15831	6.6284e-07	0.000342131	13.7761	0.518666
IGHV3-7	76.1387	-4.45857	1.33728	1.27661e-06	0.00050012	57.1006	1.77801
FMN1	59.3562	-4.55234	1.18685	5.22987e-07	0.00029813	1.39641	0.0336749
IGLV2-14	26.3693	-4.73933	1.18143	4.01165e-07	0.000269808	23.8571	0.549775
LPL	61.0917	-5.10091	1.15623	1.89463e-07	0.000177482	1.95639	0.0500922
IGHV6-1	23.8306	-5.19032	2.68423	8.93949e-06	0.00189458	13.0949	0
IGLV2-11	18.4362	-5.48853	2.32814	4.98828e-06	0.00137209	17.7412	0
IGKV1-33	28.6489	-5.48994	1.36429	4.33504e-07	0.000269808	31.6446	0.387455
IGLC7	18.8703	-6.25739	1.66391	5.53459e-07	0.00029813	13.2172	0
AC034228.4	31.5021	-7.44982	1.17853	1.57061e-11	2.03048e-07	1.12548	0
