# Supplementary material for: Stage-specific disruption of erythropoiesis leads to anemia in newly diagnosed multiple myeloma patients
Source: Front Cell Dev Biol. 2026 Jun 10;14:1718025. doi: 10.3389/fcell.2026.1718025 (PMC13291475; doi:10.3389/fcell.2026.1718025)
Supplement: Supplementary file 6 [file Table1.xlsx]

## Sheet: health_prog_vs_MM_prog
gene	baseMean	log2FoldChange	lfcSE	pvalue	padj	health_prog	MM_prog
KRT17	51.7697	7.56628	1.08084	2.00172e-14	3.13638e-12	0	5.12243
VIT	42.5624	7.32451	1.08398	1.4817e-13	2.02341e-11	0	2.88918
SDK1	104.203	7.15401	0.990512	7.64883e-15	1.33945e-12	0.00665499	2.08114
DEFA4	7969.31	6.96969	0.802515	8.80904e-20	4.41232e-17	13.8096	2459.63
STXBP6	51.7159	6.84691	0.979381	5.87193e-14	8.48579e-12	0.0242692	6.17143
DEFA8P	23.9383	6.78967	1.0203	6.15687e-13	7.51188e-11	0	56.3711
AL133481.2	28.9453	6.78013	1.11448	2.22695e-11	1.87278e-09	0	28.0421
AL445423.2	40.0877	6.77688	1.25284	9.25891e-10	5.24026e-08	0	3.56608
ATP8B4	2729.01	6.72096	0.463297	4.2196e-49	6.28087e-45	1.96532	219.304
P3H3	29.2004	6.62607	1.03555	3.97519e-12	3.79299e-10	0.00517785	1.76528
C11orf45	33.9466	6.61562	1.13299	1.16018e-10	8.18447e-09	0.00295771	2.04301
SLC31A2	599.023	6.43294	0.967988	1.02323e-12	1.14517e-10	0.363202	55.4763
LAIR1	1037.75	6.3252	1.13526	7.59301e-10	4.38069e-08	0.277329	52.0253
FCGR1B	27.2358	6.22716	1.03875	7.79354e-11	5.65887e-09	0.0443917	5.20592
BPI	5549.6	6.0948	0.717651	1.19834e-18	4.95481e-16	4.43868	373.328
CEACAM6	14541.6	6.0707	0.752355	4.19611e-17	1.17847e-14	7.7472	677.794
HPGD	27.1733	5.96345	1.02241	2.75345e-10	1.77425e-08	0.0250661	3.20785
CEBPA	89.6845	5.93234	0.768227	7.5837e-16	1.58991e-13	0.0489453	3.96285
SLPI	526.018	5.93027	0.879072	9.20471e-13	1.06211e-10	1.9152	174.581
PSG6	21.4911	5.89905	1.14136	1.06062e-08	4.84275e-07	0.00611009	1.1364
TMEM273	18.2857	5.75354	1.31762	3.89021e-07	1.2811e-05	0	1.79119
CD24	1906.08	5.6409	0.54896	8.78702e-26	2.6159e-22	1.93441	103.939
PCOLCE2	505.539	5.63949	0.588898	9.56232e-23	1.09489e-19	1.6437	91.7896
VSTM1	167.212	5.63718	0.730475	1.04601e-15	2.13285e-13	0.533279	33.9103
TFEC	642.512	5.63621	0.525716	7.96141e-28	3.95019e-24	0.556493	30.1648
MS4A3	16690.8	5.62876	0.748801	4.90162e-15	9.12008e-13	29.4481	1853.92
RAB31	1534.85	5.6204	0.570512	6.58134e-24	1.08848e-20	0.90893	48.3789
CLEC12A	1897.71	5.61792	0.576762	1.97337e-23	2.67033e-20	3.38271	182.043
AGT	27.8357	5.58972	1.20277	1.64822e-07	5.84136e-06	0.013718	1.58927
OR52K3P	19.9484	5.58147	1.2738	4.59109e-07	1.48562e-05	0.00622278	1.43709
COL17A1	1716.05	5.53102	0.523294	4.40949e-27	1.64088e-23	2.65172	130.645
FBLN5	142.958	5.51398	0.757543	3.22296e-14	4.89528e-12	0.360106	20.9857
SPINK8	19.8266	5.50851	1.27977	6.54905e-07	2.03513e-05	0.0972464	13.5947
CLEC12B	32.9875	5.46168	1.07171	2.49507e-08	1.09233e-06	0.0275605	2.75328
PTP4A3	17.208	5.42627	1.18607	2.65813e-07	9.07484e-06	0.0184689	1.67873
DZIP1L	39.2604	5.40945	1.17992	2.60588e-07	8.9169e-06	0.0659205	3.5597
AFF2	122.356	5.39832	0.6944	8.304e-16	1.71674e-13	0.0478656	2.09214
FAM107B	1033.96	5.3777	0.528276	2.94185e-25	7.29823e-22	1.32646	56.7518
CLEC11A	665.101	5.373	0.601435	4.82558e-20	2.66032e-17	1.43582	65.7214
DEFA3	5406.63	5.33972	0.891419	2.08234e-10	1.37758e-08	46.801	2761.71
NKG7	627.49	5.33175	0.638988	8.518e-18	2.69767e-15	2.8431	129.577
DENND1C	180.984	5.29708	0.679118	7.3906e-16	1.57156e-13	0.185477	8.67577
SRGN	84364.7	5.28971	0.486586	2.07275e-28	1.54264e-24	230.996	9186.28
GGTA1P	401.467	5.27377	0.595318	1.02555e-19	4.92431e-17	0.734314	31.0147
CLEC9A	32.4497	5.25686	0.936286	1.99382e-09	1.05061e-07	0.0403034	2.4758
CST7	26342.4	5.24047	0.785912	3.02469e-12	3.06276e-10	92.3836	4465.7
PIWIL4	491.065	5.20882	0.621639	7.00846e-18	2.26785e-15	0.526688	22.3294
SERPINB10	1342.81	5.16558	0.744851	5.15199e-13	6.39061e-11	2.4731	109.27
PRRT4	180.227	5.1605	1.07565	1.3664e-07	4.92919e-06	0.169871	10.9753
TRGC2	338.575	5.15522	0.99731	2.35248e-08	1.03599e-06	0.824357	48.562
AP001318.3	16.3114	5.15437	1.35433	4.11661e-06	0.000104745	0.356826	47.1162
CLEC5A	928.08	5.13966	0.532167	6.54436e-23	8.11773e-20	1.49944	58.0235
EFCAB1	86.074	5.12713	0.816947	4.31554e-11	3.3488e-09	0.238061	10.1473
CLEC1B	35.1643	5.09601	0.811467	4.31958e-11	3.3488e-09	0.126794	5.49986
RAB32	250.974	5.09435	0.657584	1.32228e-15	2.62428e-13	0.80568	32.7274
ROPN1L	44.0078	5.07876	0.753897	2.17961e-12	2.25302e-10	0.165838	6.98431
CEACAM8	1963.09	5.07581	0.587909	8.75502e-19	3.72339e-16	2.74208	100.225
TRIB3	81.8475	5.0736	0.893428	1.63727e-09	8.82192e-08	0.11616	5.7685
RAB33A	13.8964	5.06702	1.04672	1.22776e-07	4.49021e-06	0.0423085	2.17018
TNFRSF17	14.7687	5.0416	1.28845	3.52277e-06	9.19236e-05	0.0439187	3.45542
FXYD6	81.5479	5.02178	0.800157	4.71474e-11	3.58056e-09	0.163676	7.04686
CTSG	148956	5.0144	0.756858	4.87313e-12	4.59092e-10	609.176	24402.6
SLC28A3	266.484	4.99398	0.974776	3.42105e-08	1.41252e-06	0.124098	6.19901
LIN7A	524.023	4.96807	1.00519	8.39168e-08	3.1543e-06	0.362626	18.1061
NUDT10	56.612	4.9654	1.00874	9.23828e-08	3.44641e-06	0.0772168	3.45858
ANKRD18A	120.779	4.94525	0.798154	8.30992e-11	6.00452e-09	0.804889	24.9971
IKZF2	94.1857	4.93549	0.718484	9.82314e-13	1.12316e-10	0.083471	3.0546
MARCKS	495.789	4.91889	0.60064	4.29989e-17	1.18526e-14	0.3954	12.4217
ANXA6	2207.88	4.89927	0.58527	9.55584e-18	2.96331e-15	3.62694	117.136
PLEK	10668.7	4.8833	0.54141	3.24917e-20	1.93456e-17	14.854	458.929
ELANE	204615	4.88143	0.805218	1.99776e-10	1.32753e-08	890.992	33433.9
MPO	230409	4.85274	0.810729	3.25403e-10	2.05238e-08	241.892	8976.08
KCNN3	83.1675	4.83171	0.91729	1.88157e-08	8.33545e-07	0.0255695	1.06512
BASP1	42.4447	4.8099	0.77699	9.56237e-11	6.87613e-09	0.0994125	3.11213
FCRLA	68.9289	4.80813	0.836268	1.35868e-09	7.46269e-08	0.202714	7.45836
PLB1	294.499	4.80322	0.927339	3.01841e-08	1.28736e-06	0.482007	19.5943
FCGR1A	150.688	4.80121	0.683484	3.65413e-13	4.60947e-11	0.723786	22.5595
ANXA3	3255.64	4.79935	0.559147	1.66751e-18	6.53181e-16	10.648	314.143
PRAM1	1339.62	4.7946	0.758864	4.31749e-11	3.3488e-09	2.34606	78.123
RGS18	488.194	4.76505	0.546876	5.49493e-19	2.40565e-16	2.3319	64.0412
SERPINB8	442.401	4.75731	0.556876	2.43883e-18	9.07551e-16	0.770768	21.7396
ANTXR2	337.936	4.75442	0.508339	1.62172e-21	1.41996e-18	0.315673	8.85927
SPNS3	818.548	4.74858	0.627876	7.15131e-15	1.2825e-12	2.81366	85.0195
OTULINL	372.031	4.74853	0.662673	1.37926e-13	1.90095e-11	0.196661	5.76204
TMEM71	144.002	4.74523	0.712378	4.71729e-12	4.47241e-10	0.359525	11.4681
ADGRG3	721.573	4.73278	0.54017	3.66591e-19	1.70522e-16	1.27353	34.8527
GALNT14	503.171	4.72199	0.593289	3.25409e-16	8.07287e-14	1.87945	53.4202
GFI1	93.6667	4.71904	0.69562	2.08537e-12	2.17068e-10	0.0872378	2.78684
C16orf74	68.7081	4.71435	0.786114	3.37598e-10	2.10257e-08	0.419885	13.7369
AL592429.1	30.9048	4.70716	0.845176	4.07577e-09	2.03583e-07	0.0754405	2.58068
ERG	503.573	4.69374	0.569155	3.14028e-17	8.98905e-15	1.63978	43.4377
HCST	178.672	4.68974	0.51238	1.09768e-20	7.78046e-18	2.63948	67.9722
NAALADL1	418.621	4.68547	0.895518	2.52595e-08	1.1026e-06	1.01899	35.4564
LYZ	33623.9	4.67782	0.488193	1.91738e-22	2.03859e-19	106.599	2733.58
CXorf21	204.331	4.67472	0.663415	3.4284e-13	4.36168e-11	0.45724	13.3229
SUCNR1	625.27	4.6626	0.635813	4.28923e-14	6.38452e-12	0.572894	16.1192
APP	871.729	4.64486	0.549097	5.41447e-18	1.81027e-15	1.85886	48.501
TRGC1	878.121	4.62001	0.826344	3.85317e-09	1.93765e-07	1.1406	36.5501
CD33	237.36	4.61964	0.682982	2.56687e-12	2.63502e-10	1.02511	28.3002
FCGR1CP	8.84212	4.60974	1.61751	4.25235e-05	0.00078434	0	1.21838
ANPEP	740.002	4.60322	0.542678	4.56023e-18	1.61617e-15	2.20959	54.4186
RGL4	1228.72	4.59634	0.578685	4.04521e-16	9.61731e-14	7.02846	177.872
PADI2	272.404	4.59247	0.582622	6.5721e-16	1.48221e-13	0.323737	8.24661
TCTEX1D1	458.543	4.58497	0.642705	1.94845e-13	2.5666e-11	2.47857	68.2654
CSF3R	5971.72	4.58486	0.728935	6.02144e-11	4.43708e-09	10.0958	284.242
RFX8	96.9206	4.57599	0.722992	4.71045e-11	3.58056e-09	0.292958	8.19334
LPO	520.935	4.57558	0.604214	7.47911e-15	1.32532e-12	1.30127	33.2878
AOX3P	31.5929	4.55019	1.19342	6.92702e-06	0.000166036	0.0912329	4.03127
PRTN3	134538	4.54581	0.805069	2.96833e-09	1.53415e-07	671.213	19651.4
SPI1	18.6597	4.52515	0.870759	3.39062e-08	1.40583e-06	0.0621277	2.10005
S100P	79.3024	4.51852	0.783434	1.5107e-09	8.17699e-08	1.85866	50.9439
THBS4	333.023	4.49214	0.666258	3.24299e-12	3.23973e-10	1.52135	39.0115
EMB	2875.56	4.48661	0.50194	8.89282e-20	4.41232e-17	4.63574	107.879
AC020613.1	5.91074	4.4629	1.45124	3.44951e-05	0.000652425	0	1.49476
CKM	12.6542	4.45559	1.14995	6.27806e-06	0.000152944	0.0233383	1.0254
SLITRK4	154.091	4.44242	1.0293	1.63232e-06	4.66356e-05	0.0929242	3.08095
SPARC	738.992	4.44168	0.788593	3.44547e-09	1.7624e-07	2.94697	75.8007
BCL2L15	210.164	4.44164	0.561748	5.96799e-16	1.36667e-13	0.345615	7.65958
PKM	7449.4	4.43576	0.700376	5.03592e-11	3.78584e-09	21.2332	521.982
DUSP6	1639.05	4.4253	0.804143	7.15297e-09	3.36937e-07	3.32308	83.334
RFLNB	442.627	4.40882	0.488863	4.52114e-20	2.58835e-17	0.618578	13.2411
CD80	26.4743	4.39751	0.917706	2.53986e-07	8.75539e-06	0.0747091	2.17346
GALNT3	419.294	4.39195	0.868779	7.47636e-08	2.83892e-06	1.16052	32.4862
NXF3	150.014	4.38158	0.72993	4.09476e-10	2.49797e-08	0.574515	13.5022
CBL	187.393	4.37954	0.586751	1.94108e-14	3.07372e-12	0.0912251	2.00725
AL353579.1	15.532	4.3771	1.23534	1.47969e-05	0.000322477	0.0577462	2.78945
P2RY2	98.9028	4.37557	0.72837	3.99665e-10	2.45827e-08	0.203764	5.05994
PSTPIP1	424.206	4.36961	0.548302	3.77758e-16	9.2179e-14	1.6733	36.5967
SEMA4A	1033.55	4.36655	0.476258	1.171e-20	7.92289e-18	2.00141	41.3621
JDP2	76.3945	4.36649	0.761118	1.99027e-09	1.05061e-07	0.291686	6.10545
HGF	237.736	4.36044	0.743834	9.62203e-10	5.40467e-08	0.520924	13.0769
STOX2	192.877	4.35945	0.686161	4.64768e-11	3.56601e-09	0.187855	4.05837
MFAP4	147.218	4.35662	1.43285	3.98709e-05	0.000739076	0.190996	9.43396
NFAM1	543.875	4.34948	0.811584	1.63067e-08	7.26724e-07	0.495088	12.1915
RAB44	416.066	4.34446	0.873531	1.14008e-07	4.20053e-06	0.399802	10.6933
FRMD3	581.674	4.3433	0.837943	4.07674e-08	1.6445e-06	0.777245	19.6272
CACNA2D3	27.8526	4.33694	1.27225	2.02491e-05	0.000419378	0.0660307	1.70504
SMIM24	522.528	4.33547	0.625763	9.88473e-13	1.12316e-10	6.05177	130.941
CEACAM4	221.133	4.30696	0.623679	1.17775e-12	1.29858e-10	1.23525	26.9604
RNASE3	899.796	4.26501	1.02847	3.16505e-06	8.30895e-05	7.2471	207.409
PDLIM2	109.589	4.25871	0.642393	8.04733e-12	7.34874e-10	0.212432	4.43103
FGFR1	324.063	4.24956	0.869172	1.7813e-07	6.26825e-06	0.991931	22.7436
JCHAIN	1284.57	4.23771	1.23575	2.06354e-05	0.000426017	6.33301	224.059
ACVR1B	103.244	4.22379	0.875175	2.40237e-07	8.3355e-06	0.349415	6.07635
CORO1A	1302.42	4.2169	0.520024	1.32695e-16	3.52708e-14	10.7802	202.951
GPR141	42.0406	4.20505	0.889887	3.77427e-07	1.25123e-05	0.662821	15.3228
RPS2P52	50.315	4.20004	0.892654	4.1258e-07	1.3527e-05	0.413158	9.72867
LPCAT2	1206.67	4.19897	0.460517	2.05781e-20	1.33176e-17	2.51629	45.7675
AC119396.1	37.6469	4.18434	0.747604	4.9008e-09	2.40754e-07	0.13979	2.9739
SLC26A8	162.334	4.18298	0.6002	8.0911e-13	9.55841e-11	0.291066	5.61753
CILP2	59.606	4.18204	1.15134	1.35134e-05	0.000297556	0.0502572	1.51172
TMEM217	153.637	4.17113	0.442882	1.25934e-21	1.17158e-18	0.544858	9.83409
DDAH1	168.897	4.16469	0.5668	5.26129e-14	7.75389e-12	0.251517	4.66367
CD48	19.6467	4.163	0.957786	1.70205e-06	4.84418e-05	0.0925493	2.14499
LAT2	897.765	4.15893	0.443463	1.85007e-21	1.52991e-18	5.16764	89.736
FAM95C	100.562	4.15497	0.721161	1.95092e-09	1.03712e-07	0.228792	4.50288
TRERF1	165.183	4.14797	0.636716	1.83781e-11	1.57217e-09	0.161618	3.03739
HAL	434.975	4.14698	0.658281	7.40814e-11	5.4054e-09	1.74266	33.5657
ZYX	87.6268	4.14692	0.592109	6.47231e-13	7.76938e-11	0.274586	4.98566
MNDA	2080.65	4.13117	0.727764	3.21764e-09	1.65725e-07	7.52423	152.747
COL23A1	65.7384	4.12859	0.888111	5.40778e-07	1.73107e-05	0.160014	3.41701
PLAC8	929.047	4.12854	0.431557	3.10761e-22	3.08379e-19	4.97234	86.6598
SLC22A15	307.094	4.12124	1.02434	4.94611e-06	0.000123727	0.661003	17.0542
BST1	923.74	4.11022	0.492626	2.00064e-17	6.07746e-15	4.30451	73.7523
BEX1	739.401	4.09187	0.78882	4.57375e-08	1.82033e-06	7.2414	146.835
ACPP	403.313	4.08738	0.490749	2.29044e-17	6.68494e-15	1.06658	18.0946
DYSF	322.128	4.07497	0.535675	7.74251e-15	1.34008e-12	0.336455	5.84167
FUT4	979.253	4.07121	0.452806	7.02823e-20	3.73626e-17	1.01325	16.8067
RPA4	46.6166	4.04149	1.0128	5.62831e-06	0.000138934	0.162248	3.64695
SORL1	539.007	4.03042	0.595353	3.5111e-12	3.43834e-10	0.838973	14.2965
TLR4	364.48	4.0264	0.677456	7.13139e-10	4.14651e-08	0.435156	7.48532
AC243772.3	36.9425	4.02516	0.76235	2.93657e-08	1.25606e-06	0.215227	3.83305
ELOVL3	45.5547	4.01097	1.32921	5.22314e-05	0.000945992	0.132197	4.17352
TMEM170B	107.464	4.00925	0.614962	1.91055e-11	1.62506e-09	0.0724715	1.22275
DGKG	376.43	4.00058	0.639564	1.05857e-10	7.53912e-09	0.911675	15.7785
SERPINB6	1243.2	3.99516	0.400598	6.06417e-24	1.08848e-20	3.86645	60.7052
EVI2B	151.563	3.98692	0.677125	1.01072e-09	5.65583e-08	0.556383	9.57253
PARVG	1791.92	3.98458	0.524107	8.38801e-15	1.42813e-12	5.67668	90.5708
CCDC149	54.3609	3.9825	0.770202	5.22407e-08	2.06261e-06	0.0638857	1.21567
ARMH1	132.327	3.97861	0.427596	4.06643e-21	3.18572e-18	2.21256	33.6289
FLT3	91.0011	3.97792	0.954162	3.33933e-06	8.75105e-05	0.122839	2.66642
CD300LF	154.709	3.97393	0.688779	2.03617e-09	1.0672e-07	0.798313	13.7753
MICAL1	298.266	3.97253	0.577335	1.67648e-12	1.82148e-10	0.637312	10.0149
RBMS1P1	13.6496	3.97067	1.07534	1.28392e-05	0.000285165	0.0717257	1.64647
ADA2	983.89	3.97065	0.526311	1.32021e-14	2.15949e-12	2.91595	45.9133
GXYLT2	90.5118	3.97064	0.761553	4.22149e-08	1.69829e-06	0.166601	3.17717
HCK	499.392	3.96779	0.620359	4.36794e-11	3.36875e-09	2.3805	38.9396
AIF1L	309.814	3.96711	0.623283	5.34077e-11	3.99484e-09	0.621913	10.6121
ZG16B	11.8277	3.96251	1.07087	1.2633e-05	0.0002815	0.0921982	2.12297
PLAU	618.872	3.93773	0.609793	2.96828e-11	2.41436e-09	1.92148	30.3782
TMIGD2	34.6445	3.93139	0.916601	2.27613e-06	6.27412e-05	0.261321	5.12379
ST3GAL4	313.432	3.92135	0.495068	7.09816e-16	1.54413e-13	1.91622	29.1575
TENT5A	4069.11	3.91015	0.430107	3.04905e-20	1.89105e-17	7.41555	107.634
UCHL1	20.5998	3.89255	1.07366	1.55437e-05	0.000338081	0.154614	3.63909
DMXL2	308.011	3.88353	0.552683	6.24875e-13	7.56201e-11	1.21969	18.1185
DOCK10	235.063	3.8824	0.500442	2.62872e-15	5.08163e-13	0.636708	8.9908
DAPP1	317.288	3.87839	0.482853	2.94526e-16	7.43054e-14	0.832655	12.3496
UGT3A2	412.38	3.87693	1.0786	1.68265e-05	0.000360815	1.14652	25.5906
PTTG4P	7.93454	3.87501	1.50742	0.00011913	0.00188044	0.280931	10.307
AC106886.1	13.2712	3.85813	1.47559	0.000112419	0.0017916	0.126129	4.38083
NEK6	167.077	3.85804	0.495861	2.22516e-15	4.35809e-13	0.536976	7.65139
TMEM52B	131.268	3.85665	0.751236	6.5951e-08	2.5236e-06	0.569721	7.73296
RNASE2	4611.78	3.8466	0.832692	6.77525e-07	2.10103e-05	60.0099	1060.66
ULK4P1	34.8218	3.84622	0.814734	4.44704e-07	1.44529e-05	0.641484	10.8542
C1orf162	505.313	3.8456	0.557239	1.53862e-12	1.684e-10	4.8837	69.8498
ATP2A3	584.579	3.82959	0.570298	5.58461e-12	5.19543e-10	1.11557	15.9914
ABCB1	61.0817	3.82652	0.632303	4.04209e-10	2.47599e-08	0.184458	2.92452
UBE2E2	22.1847	3.82594	0.756563	9.70094e-08	3.592e-06	0.213989	3.70081
SIRPA	131.72	3.82103	0.694273	9.69137e-09	4.46613e-07	0.241877	3.66919
SMIM3	1391.35	3.81305	0.469472	1.45461e-16	3.79857e-14	7.19839	96.9273
MGAT5	433.657	3.81289	0.572744	8.31517e-12	7.54703e-10	0.382079	5.62075
MYOZ3	74.6776	3.8081	0.761303	1.26885e-07	4.6178e-06	0.212055	3.39285
ZMAT1	106.255	3.8072	0.586598	2.52945e-11	2.1034e-09	0.223244	3.17989
PTGER4	438.773	3.79654	0.655102	1.88466e-09	1.00549e-07	2.85131	40.9471
IGFBP7	152.857	3.79589	0.44574	5.33377e-18	1.81027e-15	1.34659	18.635
ALCAM	489.306	3.78921	0.574476	1.26574e-11	1.10179e-09	0.99792	14.0565
ITM2C	298.174	3.78774	0.558063	3.46558e-12	3.41624e-10	1.55615	22.7142
JAK3	454.283	3.78766	0.62139	3.13783e-10	1.98751e-08	0.827368	11.716
LPAR2	23.7838	3.78259	0.844669	1.19921e-06	3.53471e-05	0.104611	1.71479
ALDOC	518.57	3.78107	0.51454	6.27154e-14	8.97614e-12	3.20498	42.6757
STAP1	51.5316	3.77879	0.637049	8.49225e-10	4.86181e-08	0.240323	3.35028
FYB1	975.326	3.77344	0.495611	8.44312e-15	1.42813e-12	3.31233	44.5133
GAPT	175.657	3.76536	0.65696	2.75604e-09	1.4294e-07	0.839286	12.5293
RETN	68.7119	3.76049	0.580979	2.89013e-11	2.36371e-09	2.16515	30.6485
INHBA	62.7137	3.74677	0.590636	6.70235e-11	4.9145e-09	0.208187	2.8622
ARHGEF17	39.4669	3.74596	1.39945	0.000108175	0.00174451	0.0513839	1.34914
FLI1	263.975	3.74169	0.613364	3.09708e-10	1.97009e-08	0.771228	10.4983
AIF1	173.269	3.74109	0.550579	3.34916e-12	3.32348e-10	3.81716	50.2735
DHCR24	692.291	3.72624	0.609403	2.85122e-10	1.82933e-08	1.26821	17.9037
AOX2P	58.2056	3.72447	0.929244	5.86865e-06	0.000143913	0.305152	4.80485
CORO2A	610.638	3.70474	0.545831	3.57191e-12	3.47502e-10	0.876782	11.8347
LPCAT1	20.5159	3.70349	1.00137	1.36884e-05	0.000300962	0.0766332	1.45981
GPR160	287.174	3.68927	0.508626	1.30919e-13	1.82125e-11	1.81395	23.3786
CLU	524.929	3.68692	0.500715	5.81228e-14	8.48195e-12	3.88635	49.2885
SLC47A1	105.67	3.6697	0.596863	2.35718e-10	1.55251e-08	0.461224	6.19297
SASH3	564.549	3.64675	0.470304	2.96853e-15	5.59324e-13	1.97927	24.2742
ABCA13	337.071	3.64135	0.698742	4.76289e-08	1.88552e-06	0.405596	5.63917
CELF2	2389.99	3.63244	0.482649	1.73692e-14	2.78e-12	8.03133	97.5891
SMIM14	272.332	3.63187	0.528265	1.9943e-12	2.09051e-10	1.21426	15.2034
MPL	27.4672	3.62514	0.926488	7.84689e-06	0.000185693	0.159878	2.51886
TYROBP	46.0191	3.62275	0.680525	2.69034e-08	1.17093e-06	1.44823	18.492
CPNE2	103.557	3.61867	0.713305	9.47517e-08	3.51716e-06	0.495352	6.7648
RHPN1	41.9553	3.61764	0.752329	3.21062e-07	1.07393e-05	0.152362	2.20214
MYO1G	294.652	3.61354	0.476519	1.12899e-14	1.88821e-12	0.866406	10.3797
GPA33	33.2563	3.60668	1.19743	6.26444e-05	0.0011022	0.0796911	1.43731
TSPOAP1	281.501	3.60122	0.53873	7.43121e-12	6.828e-10	1.31712	16.2011
WDFY4	154.074	3.60108	0.608262	9.60909e-10	5.40467e-08	0.368076	4.50534
CYFIP2	492.67	3.59974	0.445361	2.16695e-16	5.56121e-14	3.16731	38.0663
CD200	27.2542	3.59867	1.03856	2.44018e-05	0.00048559	0.26014	3.17702
CLEC4D	103.546	3.5873	0.745515	3.17993e-07	1.06606e-05	0.811674	11.0085
SLC2A5	682.443	3.58111	0.491612	1.07854e-13	1.51454e-11	1.8395	21.5479
ASB14	35.2687	3.58072	0.954242	1.21693e-05	0.000272392	0.13627	1.82757
SERPINB1	24175.3	3.57969	0.415119	2.27392e-18	8.67878e-16	118.262	1368.31
MZB1	353.797	3.57929	0.647424	9.07844e-09	4.22289e-07	4.7688	63.5229
CLDN10	169.501	3.57297	0.594498	5.64824e-10	3.39008e-08	0.621091	7.79769
ARHGAP27	29.0882	3.57141	0.895464	6.35749e-06	0.000154374	0.120879	1.75123
GBP5	243.927	3.56593	0.571934	1.41365e-10	9.78706e-09	0.718626	8.59081
OAS2	257.923	3.55571	0.58599	3.99185e-10	2.45827e-08	0.617237	7.85262
FAM84B	108.547	3.54243	0.728327	2.54103e-07	8.75539e-06	0.426598	5.07176
CEBPE	14.2174	3.54155	1.10619	4.36479e-05	0.000803089	0.063917	1.11175
RIPK3	67.9408	3.54148	0.667749	3.03176e-08	1.28937e-06	0.381026	4.83687
APPL1	497.423	3.53532	0.504283	7.91169e-13	9.42124e-11	1.56805	18.0889
RAB20	42.2532	3.53091	1.21083	7.68123e-05	0.00131118	0.204047	3.53481
RASGRP2	157.068	3.52373	1.63864	0.000277949	0.00388112	0.386136	11.2779
KCNE5	21.8647	3.52231	1.12258	4.99378e-05	0.000908709	0.108778	1.94293
MFSD10	1827.07	3.51617	0.442946	7.15786e-16	1.54413e-13	12.8935	142.853
AL109755.1	32.3841	3.51082	0.922747	1.06728e-05	0.000243656	0.681352	9.1037
FBP1	107.189	3.50566	0.726093	2.98814e-07	1.0063e-05	1.23425	16.1275
LST1	27.5575	3.50001	0.677586	6.14602e-08	2.37619e-06	0.955947	11.6753
DIAPH2	297.562	3.4945	0.527896	1.18236e-11	1.04759e-09	0.575512	6.32025
ZNF185	321.286	3.49378	0.526832	1.0912e-11	9.78462e-10	0.825307	9.46954
TMSB4X	6037.58	3.48524	0.350987	1.13675e-23	1.69205e-20	159.044	1642.66
ATP8A1	854.49	3.48016	0.465795	2.74175e-14	4.25113e-12	1.84786	20.2426
CAPG	437.845	3.47975	0.460757	1.48384e-14	2.40076e-12	6.14263	68.5853
ARL11	151.005	3.47954	0.785741	1.50417e-06	4.33907e-05	0.33553	4.28667
PRSS57	3904.56	3.47919	0.394408	4.08496e-19	1.84257e-16	46.9489	503.955
PGM1	1291.9	3.46652	0.40453	3.74821e-18	1.36078e-15	5.86777	62.1117
AC118754.1	51.1448	3.46388	1.02283	2.96906e-05	0.000575449	0.322847	4.83266
AOX1	66.5927	3.46123	1.10304	5.04839e-05	0.000917526	0.137819	2.13328
ARHGAP30	501.22	3.46099	0.533496	2.8599e-11	2.35191e-09	1.70188	18.7151
MYO1F	587.986	3.45903	0.56578	3.07536e-10	1.96467e-08	2.76388	30.5496
ALOX5AP	421.455	3.45666	0.52432	1.4276e-11	1.22832e-09	6.22946	66.7799
IGFBP2	51.2324	3.45239	0.684048	1.09903e-07	4.0593e-06	0.236578	2.90081
KDM6B	98.7242	3.44936	0.815897	3.03133e-06	7.98609e-05	0.439216	5.95661
ANXA1	14047.4	3.44466	0.520825	1.24211e-11	1.09401e-09	128.739	1342.57
SCN9A	171.067	3.44317	0.397262	1.60573e-18	6.45981e-16	0.611068	6.40152
PHGDH	601.01	3.43422	0.958537	1.88548e-05	0.000395844	2.8184	39.8282
RPS2P36	7.22406	3.43331	1.93765	0.000475917	0.00603924	0.0229772	1.47046
NEDD9	147.963	3.42836	0.537595	5.88452e-11	4.35777e-09	1.44333	15.3964
IFI6	1493.3	3.42756	0.889626	9.39772e-06	0.000217889	21.6325	277.329
IGF1	42.5605	3.41581	0.73386	6.26383e-07	1.96289e-05	0.102485	1.28858
EAF2	1537.2	3.41414	0.439829	2.95583e-15	5.59324e-13	22.2848	231.656
GRAMD1B	193.127	3.40969	0.605773	5.36701e-09	2.59376e-07	0.514935	5.69148
SELL	1105.33	3.40938	0.528892	3.77558e-11	3.02148e-09	8.71744	93.1429
ST3GAL6	154.821	3.40227	0.432176	1.24198e-15	2.49822e-13	2.22465	23.7716
AOAH	288.568	3.40072	0.543415	1.26323e-10	8.86942e-09	2.21918	23.003
CREB5	177.134	3.39925	1.51319	0.000257609	0.0036295	0.274579	6.63633
SYTL1	388.144	3.37371	0.483257	1.00724e-12	1.13582e-10	2.33354	23.8788
C21orf62	74.0302	3.36032	0.784855	2.52218e-06	6.82656e-05	0.249664	2.80193
LOXL1	8.71578	3.35419	1.9379	0.000534252	0.00665468	0.0576532	1.18897
IL16	409.628	3.35388	0.463512	1.62038e-13	2.17292e-11	1.46087	14.3141
CYBA	83.0558	3.35315	0.635931	3.62233e-08	1.47318e-06	1.74031	18.9653
ARHGAP24	54.267	3.35184	1.19015	9.66661e-05	0.00158641	0.408642	5.7107
GSN	1068.85	3.34842	0.406072	5.98596e-17	1.62002e-14	6.93378	67.1577
RCSD1	437.391	3.33594	0.567271	1.27254e-09	7.01549e-08	1.98568	20.2282
RAB7B	98.3804	3.33407	0.960926	2.47326e-05	0.000490531	0.483141	6.14471
PTPRE	445.842	3.33307	0.591169	5.12573e-09	2.50975e-07	1.6378	16.6605
P2RY13	241.971	3.3315	0.556052	6.58973e-10	3.9079e-08	0.928345	9.35439
PRKCD	198.335	3.32431	0.536006	1.8129e-10	1.22104e-08	1.17989	11.635
KCNAB2	1629.78	3.3224	0.544105	3.28238e-10	2.05447e-08	5.93418	59.5572
LOXL3	259.661	3.31931	0.573763	2.22348e-09	1.16128e-07	1.31338	13.1387
TGM5	23.7348	3.31247	1.09856	6.59894e-05	0.00115018	0.107485	1.5024
HRH2	226.479	3.31169	1.07651	5.83184e-05	0.0010386	0.459083	6.35346
CPXM1	1081.6	3.31068	0.413391	4.22577e-16	9.82822e-14	5.23144	50.7313
STX11	433.59	3.30192	0.656121	1.18084e-07	4.33995e-06	2.54994	25.9398
SPTBN1	673.145	3.29996	0.57887	3.60905e-09	1.82724e-07	0.914966	9.11573
MCTP1	1171.84	3.29148	0.45851	2.47733e-13	3.20653e-11	7.7911	74.2733
MDFIC	93.4386	3.29006	0.66725	1.89142e-07	6.64005e-06	0.242255	2.41506
CHRNB1	81.7443	3.26719	0.520475	1.13433e-10	8.04025e-09	0.763331	7.36581
LRP3	52.0615	3.24648	0.871132	1.30399e-05	0.000288838	0.204146	1.9494
SLC22A20P	43.7813	3.23989	0.54976	1.18708e-09	6.59315e-08	0.225265	2.25933
RASSF2	332.444	3.23562	0.496515	2.42637e-11	2.02902e-09	0.688737	6.4595
SVIL	361.749	3.22844	1.06888	6.5702e-05	0.00114651	3.67533	46.1142
WDFY3	108.698	3.21992	0.95884	3.18475e-05	0.000610889	0.255661	3.01863
C3AR1	218.365	3.21839	0.596821	1.94499e-08	8.59084e-07	1.30849	12.0373
DHRS9	58.7142	3.2181	0.656922	2.1705e-07	7.56625e-06	0.336619	3.31484
GCH1	54.9867	3.21304	1.23989	0.000150848	0.00229081	0.327501	4.70289
PDE4D	540.974	3.21175	0.613479	4.36502e-08	1.74191e-06	3.62257	35.1443
RAB3D	1150.56	3.20686	0.452333	4.73726e-13	5.92555e-11	3.14664	28.0879
PLK2	33.2032	3.20187	1.18184	0.000121235	0.00190386	0.270129	3.74932
AKT3	33.3915	3.19519	0.799999	6.14805e-06	0.000150023	0.279018	2.28883
LRRC37A4P	368.583	3.18851	0.541521	1.22363e-09	6.77093e-08	1.27849	11.6319
CD79B	115.365	3.18775	0.619518	6.7956e-08	2.59145e-06	1.35873	13.4213
GMIP	72.9434	3.18515	0.689333	7.02353e-07	2.1735e-05	0.27292	2.64946
PLD4	32.2239	3.18123	1.19407	0.000132367	0.00204385	0.391136	5.33194
AIM2	9.69605	3.17811	1.4451	0.000305288	0.00419496	0.0875292	1.49428
SLC36A4	252.887	3.17507	0.549789	2.35946e-09	1.22799e-07	1.10836	9.84823
LRRC1	46.4124	3.1636	1.21896	0.000150976	0.00229081	0.190555	2.43776
F13A1	388.014	3.16079	1.33402	0.000228099	0.00326467	0.694549	10.9399
IFITM1	511.549	3.159	1.45777	0.000324671	0.00440943	7.9278	131.061
SLC2A9	60.0947	3.15889	0.710123	1.3533e-06	3.93435e-05	0.572463	5.36372
P2RX1	992.025	3.15656	0.341809	9.88803e-21	7.35917e-18	5.66495	47.7229
CPA3	1324.96	3.15173	0.870053	1.68116e-05	0.000360815	8.9673	96.0317
LAMB2	114.977	3.14998	0.616598	8.08504e-08	3.04673e-06	1.16112	11.0409
INPP1	49.8249	3.14537	0.729156	2.1823e-06	6.07169e-05	0.832748	7.72336
RGS19	522.979	3.12518	0.434402	2.22843e-13	2.90966e-11	4.83462	40.7168
IGLV4-69	448.588	3.12392	2.78837	0.000245334	0.00348122	0.179753	420.649
PIK3CG	1546.23	3.11777	0.520653	6.72641e-10	3.95741e-08	5.63233	48.1918
S1PR3	59.7388	3.1151	0.620549	1.22429e-07	4.48855e-06	0.124662	1.08457
SEC24D	471.119	3.11463	0.587578	3.09417e-08	1.31216e-06	2.70946	23.7089
LYPD8	18.9315	3.09842	1.40996	0.000314229	0.00429504	0.151253	2.12772
PRDM1	50.1267	3.09837	0.929767	3.33529e-05	0.000634857	0.149626	1.59911
SIRPB1	590.523	3.0943	1.10706	0.000103547	0.00168249	2.49603	30.2219
NNMT	93.1598	3.09395	1.84622	0.000711228	0.00839543	0.43397	12.496
JAG1	132.02	3.09088	0.863987	1.85999e-05	0.000391597	0.415028	3.88251
GRIP1	60.7179	3.08588	2.30352	0.000836232	0.00960762	0.053251	5.50332
TVP23CP1	18.9153	3.08515	1.76833	0.000654352	0.00785486	0.238992	6.0176
BACH2	21.0068	3.08071	1.55685	0.000458648	0.00584801	0.0580428	1.12731
ITPKA	23.6519	3.07993	1.17164	0.000143089	0.00218673	0.234006	2.18358
UBASH3B	201.905	3.0758	0.563158	1.32658e-08	5.96562e-07	0.901666	7.58271
CD244	504.904	3.07152	0.360069	5.47277e-18	1.81027e-15	3.2805	26.9269
TMEM125	30.9302	3.06526	1.6316	0.000542746	0.00673231	0.114603	2.42931
PLS3	63.9564	3.06422	0.565827	1.69131e-08	7.51497e-07	0.333392	3.00138
ITGA9	95.3356	3.05791	0.673268	9.25095e-07	2.78746e-05	0.141143	1.24844
DND1P1	8.83994	3.04695	1.97494	0.000854401	0.00975288	0.0255813	1.17827
PDE4B	213.353	3.03804	0.669069	9.23186e-07	2.78735e-05	1.11431	9.18173
PYCARD	95.1853	3.0298	0.516918	1.40989e-09	7.68728e-08	2.36267	19.265
COLGALT2	62.3058	3.0269	1.36012	0.000304763	0.00419496	0.130294	1.84365
FNBP1	482.451	3.02483	0.485507	1.51108e-10	1.03176e-08	1.49174	12.3255
BTN2A2	118.859	3.01956	0.394329	6.85091e-15	1.24361e-12	0.770169	5.87425
ATG16L2	357.814	3.01443	0.566849	2.77689e-08	1.20507e-06	3.61964	29.0905
ALDH2	1383.28	3.01123	0.431529	1.03908e-12	1.15424e-10	7.74196	60.3926
ARHGEF40	32.1085	3.00845	1.26795	0.000233586	0.00333358	0.115743	1.39733
FCGR2B	20.4863	3.00825	1.02151	7.62884e-05	0.00130523	0.121641	1.25537
PTPN22	563.6	2.9946	0.565868	3.15113e-08	1.32499e-06	2.97559	23.0593
MMRN1	64.7936	2.99269	1.00715	7.20811e-05	0.00124038	0.184489	1.73455
AGAP7P	42.6911	2.98844	0.652787	7.84723e-07	2.40341e-05	0.286241	2.30213
FUT7	59.9213	2.97507	0.820822	1.60205e-05	0.000346104	0.273108	2.48678
HDAC9	114.099	2.97182	0.777316	9.4252e-06	0.000218187	0.510538	4.31795
IRF5	268.87	2.97105	0.606961	2.07636e-07	7.27216e-06	1.67523	13.4902
SNX18P3	33.4244	2.9688	0.68813	2.05348e-06	5.7455e-05	0.322936	2.66565
PSMB9	65.4663	2.96586	0.822797	1.6805e-05	0.000360815	1.17379	10.8423
IFI44L	1533.42	2.96304	1.13346	0.000147879	0.00225069	14.4626	157.135
QSOX1	1510.37	2.95882	0.43603	3.91908e-12	3.76358e-10	7.89279	58.9227
OCLN	241.844	2.95442	0.710215	3.41895e-06	8.94394e-05	0.504111	4.3022
PRXL2A	223.372	2.9489	0.536825	1.08825e-08	4.95369e-07	1.49776	11.5693
RASSF4	94.1191	2.94873	0.925846	4.52123e-05	0.000829822	0.416618	3.7367
CYYR1	216.166	2.9403	0.410086	2.61017e-13	3.34934e-11	2.08597	15.4898
PIK3R5	69.8966	2.93418	0.828704	1.95343e-05	0.000407809	0.445934	3.83922
GHRL	83.2564	2.93127	0.527467	7.66207e-09	3.59779e-07	1.90965	14.8136
RHOQ	188.167	2.92882	0.714813	4.12519e-06	0.000104784	0.852055	7.44044
TNFSF13B	1293.81	2.91802	0.423767	1.95014e-12	2.05871e-10	10.378	74.3443
HESX1	80.3781	2.91634	0.807242	1.61814e-05	0.000349072	1.08154	8.96898
HYAL3	2374.12	2.909	0.421771	1.80049e-12	1.94205e-10	24.6763	175.011
GBP2	39.2691	2.90778	0.74219	7.02184e-06	0.000168039	0.213977	1.7598
S100A11	251.98	2.90414	0.455366	5.8056e-11	4.32082e-09	12.1525	86.9446
SMCO4	46.4746	2.89503	1.18284	0.000204651	0.00296615	0.702585	7.59268
ECHDC2	157.342	2.89087	0.51408	5.26389e-09	2.56055e-07	1.68477	12.2709
KLF7	318.808	2.88764	0.523343	9.35677e-09	4.3388e-07	2.47402	17.8082
CDH26	166.028	2.88572	0.640039	9.78012e-07	2.93502e-05	1.50623	11.0634
SEC16B	40.3627	2.87876	1.31749	0.000337768	0.00454299	0.15358	1.73512
AC018755.2	58.0229	2.87448	1.41733	0.000451712	0.00578137	0.266184	4.00285
CD68	424.413	2.87366	0.647479	1.26306e-06	3.70092e-05	6.61348	47.25
PTGER2	499.463	2.87157	0.674446	2.38095e-06	6.53882e-05	4.57882	34.8643
TMEM123	3298.83	2.86428	0.342092	2.04219e-17	6.07961e-15	18.017	121.984
TCEAL3	122.572	2.85927	0.429867	9.52213e-12	8.59011e-10	2.12648	14.8079
TRIM22	268.622	2.85038	0.540838	3.34077e-08	1.38903e-06	2.98202	21.8953
SLA	857.192	2.84722	0.571212	1.31472e-07	4.76146e-06	7.31575	50.8807
MAPKAPK3	1466.89	2.84672	0.381924	3.14859e-14	4.83163e-12	10.4905	71.1122
ITGA5	594.909	2.84381	0.54698	4.74372e-08	1.88294e-06	2.36207	16.5992
CAPN3	96.1811	2.83827	0.854929	3.2201e-05	0.000616875	0.71293	5.82132
IRAK2	84.528	2.83754	0.659349	1.99899e-06	5.61415e-05	0.347541	2.56065
ICAM3	1188.99	2.83507	0.392341	1.69551e-13	2.25336e-11	10.685	71.9668
AC135507.2	20.4194	2.81966	0.86198	3.58375e-05	0.000674307	4.24773	35.277
HPCAL1	82.4257	2.81822	0.486653	1.99746e-09	1.05061e-07	0.874759	5.9751
DENND3	921.683	2.81057	0.512692	1.09845e-08	4.98487e-07	5.8572	39.7798
MGAM	32.9591	2.8091	1.13719	0.000195665	0.00284699	0.127666	1.29684
AL390726.5	19.4218	2.80511	1.68028	0.000864594	0.00983905	0.183934	3.27526
DPY19L1	1048.75	2.80372	1.34631	0.000414397	0.00538245	11.6541	135.171
MS4A6A	220.523	2.79754	0.715601	6.81321e-06	0.000163836	2.81175	21.0009
LCP2	435.42	2.79089	0.470347	8.62295e-10	4.89896e-08	6.40505	42.5951
APBB2	168.602	2.78079	1.51854	0.000662443	0.0079328	0.776975	10.9012
MYO5C	56.4856	2.77936	1.40088	0.000500862	0.00630738	0.111275	1.3643
VAT1	863.555	2.77732	0.433961	4.83993e-11	3.65697e-09	7.72061	51.2693
B3GNT8	49.5254	2.7759	0.881151	4.65221e-05	0.000850715	0.535892	4.24281
IRS2	190.994	2.77391	0.537373	5.48896e-08	2.15576e-06	0.341011	2.32401
SYK	3560.3	2.77118	0.36601	1.26077e-14	2.08517e-12	12.0397	78.0781
NCF2	323.04	2.76999	0.537741	5.7712e-08	2.25501e-06	3.91582	25.627
TRH	229.74	2.76909	1.78768	0.00106158	0.0116359	0.854877	18.3149
SHROOM4	53.6707	2.76826	0.80244	2.29038e-05	0.000462582	0.253659	1.93473
MEI1	124.781	2.75979	0.610151	8.61087e-07	2.61577e-05	2.11425	14.7245
PLCB2	103.996	2.75665	0.575645	2.95803e-07	9.98419e-06	0.858666	5.71475
ODF3B	19.4254	2.75151	1.66184	0.000908381	0.0102201	0.277873	4.98651
ANKRD33B	257.75	2.74919	0.660096	3.0153e-06	7.95792e-05	0.618301	4.05364
RAB27A	397.783	2.74228	0.454441	4.63915e-10	2.81852e-08	5.84143	36.8182
MARC1	338.891	2.74027	1.0822	0.00017186	0.00254794	1.12436	10.4836
RAB37	665.693	2.7359	0.407646	6.10671e-12	5.64586e-10	5.30892	32.856
SV2A	94.501	2.73131	1.05212	0.000150669	0.00229081	0.282503	2.37725
MS4A7	84.138	2.73106	0.977435	9.97665e-05	0.00162653	0.497085	4.05919
P2RY8	2317.41	2.73066	0.555273	1.66319e-07	5.88042e-06	8.12418	55.2311
SULT1C4	59.1154	2.72759	0.654129	2.92473e-06	7.78795e-05	0.430017	3.05139
CSGALNACT1	170.22	2.72659	0.646688	2.50833e-06	6.81322e-05	1.43472	9.42754
CHADL	13.5558	2.72547	1.45529	0.00062415	0.00756553	0.103209	1.30298
PWWP2B	28.7225	2.71776	0.901955	6.1918e-05	0.00109071	0.154605	1.19587
DNAH10	26.4632	2.71302	1.22753	0.000326723	0.00442581	0.119419	1.10824
PRKCB	248.21	2.71269	0.451729	5.45449e-10	3.28705e-08	0.997367	6.3926
GOLGA8O	16.3518	2.70459	1.84489	0.00124504	0.0131622	0.0587272	1.91245
EGR1	203.022	2.7041	0.650628	3.0088e-06	7.95489e-05	1.00102	6.7242
DISC1	70.9558	2.7004	0.641123	2.49815e-06	6.80625e-05	0.266474	1.81164
TMEM154	356.845	2.69345	0.714359	9.5054e-06	0.000219702	1.06571	7.19105
DEFA1	1458.37	2.69143	2.19417	0.00147706	0.0151003	21.0458	1125.52
PIK3CD	537.66	2.68474	0.460542	1.5063e-09	8.17699e-08	2.04705	12.9329
IPCEF1	145.441	2.67815	1.69702	0.001071	0.0117134	0.31777	5.23353
CYSLTR1	102.898	2.67616	0.449063	7.02714e-10	4.10192e-08	0.604577	3.71552
DOCK2	1324.2	2.6732	0.393065	3.23539e-12	3.23973e-10	6.59822	40.2132
MANF	271.747	2.66714	0.434754	2.43435e-10	1.58927e-08	9.03002	56.4729
BLNK	11.7417	2.66282	1.27817	0.000420585	0.00544857	0.183788	1.78255
CEACAM1	126.572	2.65552	0.639272	2.92436e-06	7.78795e-05	2.17034	14.2251
GPX7	284.864	2.65165	0.425446	1.32004e-10	9.22477e-09	4.72609	28.684
CLTCL1	184.15	2.64934	0.710656	1.03843e-05	0.000238903	1.06558	7.0042
TPSAB1	53.7151	2.6475	1.51277	0.000801538	0.00929922	0.572805	8.50814
TIGIT	47.0464	2.64716	1.61909	0.000987201	0.0109497	0.147199	3.03624
ACTN1	2392.73	2.63892	0.383745	1.88812e-12	2.00747e-10	15.0187	88.9842
VAV1	309.869	2.63644	0.449233	1.16891e-09	6.51657e-08	2.32864	14.2983
ULK4P3	24.2007	2.63529	0.820995	3.82084e-05	0.000714488	0.390475	2.72401
IRAK3	903.158	2.63329	0.429358	2.41644e-10	1.58453e-08	2.56353	15.1144
SLC15A2	139.164	2.63257	0.859807	5.36937e-05	0.000967592	1.25565	9.24592
DACH1	169.538	2.63236	0.617696	2.00834e-06	5.62979e-05	0.587541	3.88599
AC093884.1	180.468	2.63024	0.695029	8.76271e-06	0.00020444	0.810113	5.42904
SPON2	118.449	2.62879	0.676095	6.4998e-06	0.000157573	1.52249	9.51562
CDCP1	104.381	2.61386	1.12371	0.000257735	0.0036295	0.247428	2.30783
LITAF	716.333	2.60491	0.527189	1.36766e-07	4.92919e-06	12.3132	72.5728
AOC1	19.4369	2.59833	1.16042	0.000307503	0.00421471	0.130625	1.10283
TRIM6	121.609	2.59576	0.804782	3.60751e-05	0.000677148	1.2389	8.11994
QPCT	168.635	2.5916	0.505565	5.77197e-08	2.25501e-06	2.67393	16.3251
IGLC2	2963.41	2.57562	2.15143	0.00173618	0.0170581	35.1954	1962.48
PKP2	962.307	2.57539	0.461525	5.66471e-09	2.71998e-07	4.84167	28.2149
PRRG4	215.503	2.57006	0.604379	1.96594e-06	5.53277e-05	0.641032	3.75386
DEF6	173.966	2.5603	0.488806	3.28089e-08	1.3718e-06	1.44336	8.16928
SNX18	79.8939	2.55916	0.556719	5.54476e-07	1.76732e-05	0.278128	1.63404
CD109	338.97	2.55503	0.489649	3.599e-08	1.4677e-06	1.17327	6.95441
TLE4	392.337	2.54839	0.50496	8.07644e-08	3.04673e-06	4.51471	25.3944
HSH2D	1103.61	2.54823	0.252419	1.95636e-24	4.16005e-21	12.1953	66.9924
LAPTM4B	146.315	2.54413	0.412863	1.91651e-10	1.27925e-08	1.01997	5.90724
CLEC2B	384.972	2.54124	0.66899	7.86131e-06	0.000185739	4.59588	27.6931
CD302	415.856	2.53128	0.452686	5.14975e-09	2.51325e-07	1.92787	10.5901
TRPC2	19.8529	2.52776	1.68909	0.00132641	0.0138419	0.114174	1.64904
UBL3	278.282	2.50907	0.562331	8.83082e-07	2.67712e-05	1.10682	6.13114
TRIB1	77.5645	2.50852	0.829687	5.51405e-05	0.000991264	0.590185	3.67335
FRMD4B	131.055	2.50624	0.419608	5.8369e-10	3.48925e-08	2.04516	10.9822
LRG1	918.806	2.50314	0.446375	4.61666e-09	2.27546e-07	7.22387	39.953
SPTAN1	310.263	2.50246	0.341711	7.16258e-14	1.01538e-11	2.66614	14.2419
ARSD	374.184	2.49887	0.38818	3.29134e-11	2.6482e-09	3.08031	16.4607
ENTPD1	2665.1	2.49573	0.489058	5.92067e-08	2.29503e-06	6.65643	36.342
BCL2	74.7312	2.4935	0.804534	4.58218e-05	0.000839601	0.218192	1.38613
CHD7	412.577	2.49322	0.480906	4.01311e-08	1.62324e-06	2.43199	13.0439
MEGF6	187.265	2.48898	0.617242	3.7329e-06	9.64656e-05	1.03288	5.79406
CD34	529.769	2.476	0.580641	1.72613e-06	4.90334e-05	4.01143	23.2074
AIFM3	27.9911	2.46971	0.945228	0.000135794	0.00208811	0.278776	1.81239
CYSTM1	181.472	2.46465	0.411109	4.95571e-10	2.99861e-08	6.40047	33.2541
RPS6KA2	53.7604	2.45936	1.24977	0.000535473	0.00665874	0.48918	4.1009
HDC	78.8318	2.45579	1.07383	0.000273034	0.00381607	0.663744	5.52875
CHRFAM7A	75.7076	2.45471	1.13878	0.000360843	0.0047786	2.9582	22.2739
CFD	270.248	2.45267	0.525954	3.83541e-07	1.26585e-05	5.23603	28.0715
CASP1	92.4486	2.44903	0.414227	7.95737e-10	4.57318e-08	1.85633	9.60525
CERK	149.104	2.44798	0.610041	3.81126e-06	9.79078e-05	0.723442	3.91258
GOLGA8R	32.5798	2.44404	0.774306	3.87712e-05	0.00072229	0.242774	1.50403
WAS	16.8404	2.44153	0.923965	0.000125847	0.00196355	0.221765	1.38787
AGPAT2	295.841	2.43494	0.380313	3.93399e-11	3.13142e-09	4.79187	24.6662
NCOA7	2109.05	2.4312	0.46722	3.44381e-08	1.41605e-06	14.3344	73.2064
LRMDA	129.662	2.42824	0.851732	7.83819e-05	0.00132936	14.4601	88.7971
ALAS1	1855.01	2.4265	0.303833	4.07048e-16	9.61731e-14	24.08	121.303
ARHGAP25	388.291	2.42645	0.401731	3.67937e-10	2.28198e-08	3.81499	19.6709
SLC37A1	158.227	2.42589	0.441317	7.79282e-09	3.64768e-07	2.02747	10.7108
SLCO3A1	65.6502	2.42356	0.952335	0.000154904	0.00233697	0.675853	4.21151
CD38	2350.27	2.4209	0.316319	5.61149e-15	1.0312e-12	18.59	92.3178
EREG	1203.15	2.41544	0.508399	2.57498e-07	8.83146e-06	5.54414	28.4619
VAMP5	148.974	2.40777	0.601179	3.74413e-06	9.65883e-05	7.19653	37.8395
FCER1G	177.421	2.4072	0.548505	1.03488e-06	3.08702e-05	10.642	54.0053
RAB34	331.457	2.40715	0.350796	1.81368e-12	1.94221e-10	10.8196	54.5248
PTPRCAP	150.264	2.4053	0.875896	9.82309e-05	0.00160501	3.67562	23.1149
SWAP70	835.778	2.40126	0.389851	1.75087e-10	1.19003e-08	4.11051	20.4318
SP140	11.6755	2.38634	1.34419	0.000804243	0.00931608	0.362244	2.62494
CTSS	325.717	2.38062	0.354723	4.96503e-12	4.64808e-10	8.35168	40.6228
PIK3R6	72.8566	2.37711	1.29293	0.000704262	0.0083264	0.298817	2.67523
SIGLEC10	156.157	2.36538	0.506711	3.40189e-07	1.13282e-05	1.25099	6.35929
SYBU	46.8063	2.36433	1.39631	0.000957597	0.010693	0.260387	2.62908
LDHAP2	39.4613	2.36126	1.34762	0.000846578	0.00967842	0.618364	5.47278
PCNX1	464.702	2.35901	0.44808	2.36453e-08	1.03823e-06	4.17783	20.6685
COTL1	243.752	2.35891	0.426248	5.98339e-09	2.85457e-07	4.40276	22.0716
BCR	381.458	2.35605	0.389524	3.28495e-10	2.05447e-08	3.31946	17.0249
EVI2A	65.2795	2.35305	0.50754	3.80452e-07	1.25845e-05	0.846204	4.17791
TSPAN2	56.7547	2.34705	0.576873	2.86076e-06	7.65872e-05	0.508447	2.74218
NTSR1	53.5616	2.34699	2.00051	0.00233426	0.0215676	0.0670876	1.91891
MFGE8	42.8641	2.33851	0.704037	2.37367e-05	0.000476816	0.5952	3.49549
SLC1A3	61.1925	2.33	1.22675	0.000618411	0.0075082	0.924535	6.96766
PFKFB3	1171.42	2.32767	0.544099	1.38964e-06	4.02082e-05	7.73229	40.7515
WIPF1	942.88	2.32519	0.521834	7.3262e-07	2.25311e-05	9.4554	46.3724
DBN1	53.2292	2.3217	0.445446	2.92215e-08	1.25349e-06	0.863049	4.28815
FAM47E-STBD1	111.683	2.31978	0.541181	1.33577e-06	3.89861e-05	1.24844	6.13809
LRRC8C	115.743	2.31271	0.508144	5.0281e-07	1.6235e-05	0.398216	1.9593
LYST	2179.7	2.3055	0.458632	6.80723e-08	2.59145e-06	10.7333	51.1572
PECAM1	682.798	2.30434	0.328244	5.53435e-13	6.80816e-11	3.60069	16.7953
MSRB1	1131.15	2.29448	0.500912	4.38169e-07	1.42717e-05	18.8883	92.4426
CRELD2	159.094	2.28705	0.472565	1.51278e-07	5.39992e-06	2.70471	13.0654
RPS27AP8	25.5261	2.28592	1.46986	0.00129771	0.0136031	1.64367	16.5644
FNDC3B	862.107	2.27977	0.445479	4.33529e-08	1.73849e-06	6.66476	30.8536
LY75	351.997	2.27627	0.575879	3.77977e-06	9.73388e-05	3.18078	15.9292
CMTM6	4366.41	2.27191	0.36819	1.44823e-10	9.98002e-09	32.6975	148.372
ARHGDIB	4409.89	2.26929	0.345514	1.16753e-11	1.04064e-09	102.861	459.875
TLR2	261.394	2.26782	0.423449	1.34832e-08	6.04511e-07	2.97058	13.5686
HHEX	122.127	2.26453	0.440886	3.89035e-08	1.57787e-06	2.15067	10.3988
FBN2	120.031	2.25117	1.69958	0.00206898	0.0196283	0.111661	1.59852
OAS3	461.592	2.25091	0.69157	2.59738e-05	0.00051208	2.83908	14.0191
MVB12B	162.251	2.24682	0.935063	0.000198138	0.00288016	0.810917	4.78162
ANXA5	371.116	2.24486	0.369515	2.49921e-10	1.62449e-08	8.6422	38.2992
NME8	62.0443	2.24124	1.3153	0.000949085	0.0106139	0.73133	5.90575
CYP4F2	35.8528	2.24033	1.22675	0.00072401	0.00851928	0.273123	1.97012
HDHD5	438.737	2.23558	0.345136	2.03341e-11	1.71973e-09	6.04226	26.8978
SNX20	609.815	2.23417	0.377073	5.96313e-10	3.55045e-08	4.75029	21.3193
DENND5A	692.409	2.22222	0.796121	7.92709e-05	0.00133933	9.21256	49.3049
C9orf43	175.173	2.21743	0.554177	3.00139e-06	7.9494e-05	1.91052	9.16447
BCL6	39.0433	2.20427	0.915145	0.000191817	0.0028065	0.295963	1.66732
VIM	801.127	2.19911	0.407605	1.00572e-08	4.62039e-07	11.0113	47.7102
ANKRD44	455.724	2.19183	0.517962	1.35045e-06	3.93375e-05	3.78481	17.1573
ARHGAP9	992.463	2.19126	0.430528	4.34476e-08	1.73849e-06	17.0374	74.1581
KRBA1	119.564	2.18649	0.587747	6.77404e-06	0.000163158	1.0697	5.28647
TNFRSF1A	835.664	2.18608	0.324959	3.72336e-12	3.59884e-10	20.1889	87.1685
LURAP1	58.1928	2.18503	1.07121	0.000443898	0.00569605	0.549739	3.48294
RCAN3	85.261	2.18355	0.539924	2.49248e-06	6.80625e-05	0.460043	2.15254
VCL	1349.15	2.18328	0.490933	6.16905e-07	1.94136e-05	7.23803	31.6799
DUSP3	923.017	2.18219	0.321896	2.61162e-12	2.6626e-10	6.56084	28.1423
NAP1L3	69.6745	2.18047	1.0138	0.000343827	0.00459826	0.445373	2.83985
MSRB3	839.778	2.17732	0.406431	1.17878e-08	5.33319e-07	6.16876	26.7691
SLC17A9	1384.81	2.17353	0.472352	3.37324e-07	1.1258e-05	14.0881	63.2122
STX3	53.7359	2.16943	0.675401	2.67248e-05	0.0005248	0.510391	2.54162
RAB38	336.505	2.16398	0.39017	4.38994e-09	2.18543e-07	6.3025	27.9781
MX2	344.897	2.15605	0.616685	1.23136e-05	0.000274794	4.78466	22.3991
RNASET2	192.023	2.15481	0.553038	3.81502e-06	9.79078e-05	3.25976	14.4803
LCP1	9280.65	2.1477	0.335493	2.98943e-11	2.41835e-09	59.7902	246.402
PARP8	1383.37	2.14452	0.404223	1.4479e-08	6.47205e-07	17.5273	74.7381
ROBO3	108.441	2.13955	0.568506	5.58903e-06	0.000138194	2.14857	9.74505
DHCR7	824.849	2.13724	0.461157	2.78811e-07	9.45354e-06	8.56039	37.7976
RAP1GAP2	106.023	2.13683	0.868096	0.000163778	0.00244516	0.797009	3.97091
IRF8	146.602	2.13055	1.06092	0.000471353	0.00599154	2.00796	12.9909
ZNF862	94.4146	2.12778	0.713134	4.58579e-05	0.000839601	0.568535	2.63915
FXYD5	2616.98	2.12739	0.269536	6.7101e-16	1.49074e-13	95.73	385.5
NUCB2	16524.8	2.12535	0.335015	4.17789e-11	3.29037e-09	357.253	1467.8
NXPE3	246.35	2.12459	0.488268	7.95512e-07	2.43029e-05	1.09546	4.66502
HDAC5	195.653	2.12335	0.694742	3.80094e-05	0.000711659	1.6705	7.92586
CYTIP	86.7521	2.12206	0.797705	0.00010102	0.00164336	0.952754	4.72392
BTG1	166.197	2.1172	0.608247	1.22332e-05	0.000273411	1.77991	7.73616
FOLR3	27.9262	2.11601	0.975206	0.00032188	0.00437551	0.931268	5.87127
PTCH2	38.442	2.11419	0.611798	1.30654e-05	0.000288972	0.399847	1.87421
M1AP	80.8895	2.11234	0.628398	1.68711e-05	0.000360815	1.06976	4.88269
IKBKE	196.673	2.11082	0.602219	1.13372e-05	0.000255687	1.41979	6.47194
RASGRP3	148.256	2.1043	0.386647	6.83423e-09	3.22944e-07	1.98358	8.04556
SLC25A24	161.946	2.10372	0.643615	2.14255e-05	0.000439282	1.00095	4.73379
ORAI2	956.246	2.101	0.378126	3.77523e-09	1.90489e-07	4.36444	17.7262
EDEM1	1674.55	2.10077	0.322457	1.36574e-11	1.18192e-09	6.44371	26.2082
CARD9	116.727	2.08714	0.84969	0.000161073	0.00240963	1.1878	6.02764
MERTK	29.3895	2.08233	1.65844	0.00257136	0.0232956	0.0956508	1.16758
STARD6	21.6071	2.07973	1.39931	0.00157465	0.0158477	0.612999	4.75495
IL1B	111.692	2.07919	0.569618	7.15921e-06	0.000170504	2.47579	10.7517
IDI1	3493.16	2.07256	0.466264	5.14511e-07	1.6541e-05	42.4005	177.931
PPM1H	439.965	2.0687	0.471766	6.37613e-07	1.9897e-05	1.58581	6.44237
CD96	196.495	2.06378	0.607959	1.44847e-05	0.000316136	2.1028	8.88864
B2M	58362	2.06164	0.287664	1.52354e-13	2.06163e-11	3219.61	12352.6
SIRPB2	42.0865	2.05395	1.58134	0.00239074	0.0219632	0.193886	2.30385
ULK4P2	14.4595	2.04726	0.937677	0.000303318	0.00418045	0.895994	4.70261
FGD4	210.918	2.04624	0.683249	4.10942e-05	0.00075986	1.59485	7.02913
ANKRD18B	15.9449	2.04258	0.787589	0.000112104	0.00178851	0.51628	2.52149
IL2RG	1119.51	2.0392	0.277054	3.62717e-14	5.45358e-12	63.8791	246.209
MYO5A	132.515	2.03097	0.64276	2.62431e-05	0.000516704	1.04771	4.61094
RILPL2	2187.7	2.02511	0.331198	1.46553e-10	1.00527e-08	8.58129	32.3516
PROM1	173.893	2.01999	1.49386	0.00215867	0.0202596	0.96003	9.72155
AZU1	450.302	2.01061	1.44619	0.00198717	0.0190097	3.75199	34.7751
TESPA1	570.439	2.00648	0.43338	2.21997e-07	7.72061e-06	7.52357	31.3197
PITPNM1	89.4055	2.00487	0.915904	0.000293643	0.00405838	0.530889	2.68864
GCA	4283.77	2.00474	0.394483	3.2222e-08	1.35105e-06	80.1265	310.679
ENO1	8785.11	2.00462	0.289793	8.18143e-13	9.58902e-11	170.763	634.457
MAP4K2	325.737	2.00363	0.32444	9.81113e-11	7.02109e-09	2.90315	10.9403
CERCAM	155.382	2.00293	0.587778	1.2841e-05	0.000285165	2.69584	11.4346
RPL9	1950.22	2.00185	0.767223	0.000104474	0.00169032	73.6055	326.447
TRGV5	4.42787	1.99947	2.07505	0.00376197	0.0310577	0	1.90743
CD69	357.34	1.99859	0.624103	2.24869e-05	0.00045664	6.05791	24.8938
CITED2	194.945	1.99272	0.657763	3.53939e-05	0.000666883	4.31264	18.5086
SLC16A3	103.802	1.98021	0.814605	0.000160064	0.00239934	1.98843	9.15197
XBP1	940.692	1.97823	0.399079	5.32669e-08	2.09756e-06	18.1517	67.8297
NCF4	1524.98	1.97655	0.371082	9.56727e-09	4.42263e-07	35.77	132.664
CSTA	31.5422	1.97545	1.30852	0.00151245	0.0153671	0.803727	6.15189
TBC1D10C	221.307	1.96503	0.606619	1.94437e-05	0.000406488	3.41315	14.0795
PQLC3	152.612	1.96286	0.398366	5.86267e-08	2.28445e-06	4.27254	16.1096
SLC25A29	127.9	1.96212	0.914742	0.0003206	0.00436209	1.23229	6.0725
LRRC37A16P	313.052	1.95927	0.539894	6.3064e-06	0.000153384	2.36309	9.23586
GRAP	46.4846	1.95253	0.907779	0.000314583	0.00429593	0.363976	1.93093
FREM1	115.066	1.94933	0.96343	0.00043032	0.00555534	0.829716	4.29171
NCF1B	21.5337	1.9458	1.09849	0.000799598	0.00929119	0.280033	1.62292
GMFG	283.843	1.94398	0.35591	4.54327e-09	2.24673e-07	25.0543	90.8476
HAAO	36.6915	1.94385	1.05752	0.000678126	0.00808159	1.01244	5.75722
SH3BP2	383.729	1.927	0.379643	2.78779e-08	1.20629e-06	1.67911	6.09071
DOP1B	557.998	1.92581	0.418839	2.10919e-07	7.36977e-06	2.24893	8.50301
GPT2	67.2456	1.92451	1.17003	0.00108958	0.0118489	0.546414	3.50941
RABAC1	167.846	1.923	0.514798	4.27407e-06	0.00010783	8.29755	32.6458
GPSM3	89.1382	1.92284	1.2775	0.00153572	0.0155399	1.35657	9.11209
TAGAP	471.312	1.92071	0.446066	6.29379e-07	1.96813e-05	4.69539	16.8445
SYNGAP1	34.7792	1.91937	1.5327	0.00278897	0.0247106	0.124615	1.29813
SGK3	831.378	1.91849	0.382425	3.56597e-08	1.45823e-06	15.1653	54.8455
XYLT1	81.9203	1.90982	1.1836	0.00117634	0.0125683	0.31182	1.89261
ACTG1	6387.67	1.9088	0.303452	4.11215e-11	3.25582e-09	113.796	400.795
GSTP1	1981.01	1.90028	0.315128	1.89508e-10	1.27064e-08	217.812	756.065
MAN2B1	658.466	1.89835	0.550052	9.62976e-06	0.000222231	6.72326	26.6934
ERP27	36.2553	1.89665	1.07362	0.000802352	0.00930141	0.653896	3.32888
AL627309.6	52.004	1.89133	1.04796	0.000728429	0.00854426	1.92745	10.3831
TP53I13	124.404	1.89047	0.978982	0.000530498	0.00662245	1.97003	11.0015
DGKZ	431.905	1.88802	0.42187	3.1041e-07	1.04299e-05	5.01362	18.2745
SPINK2	15.0507	1.88599	1.6492	0.00355986	0.0298905	0.658788	8.36203
LY6E	532.639	1.88136	0.598156	2.24281e-05	0.000456069	20.954	80.2357
PTK2B	561.259	1.88097	0.574312	1.55583e-05	0.000338081	7.25984	27.7336
SEPT9	142.282	1.87776	0.583918	1.8315e-05	0.000386694	1.39192	5.27048
GRK2	1938.39	1.8762	0.438163	6.19618e-07	1.94578e-05	15.4447	55.1677
NDRG1	556.358	1.87536	0.700293	7.82756e-05	0.00132936	10.4163	43.2629
ELMO1	2025.83	1.87277	0.385698	6.42706e-08	2.47201e-06	26.7505	93.1505
ARHGEF6	691.084	1.87193	0.350162	6.80729e-09	3.22696e-07	3.76029	13.2575
SCAPER	374.17	1.87122	0.591674	2.10599e-05	0.000432381	3.40724	13.2562
TMEM173	1071.61	1.86923	0.344389	4.51385e-09	2.23962e-07	30.8031	108.693
UBE2D1	99.6087	1.86687	0.538405	8.69846e-06	0.00020326	1.4377	5.30942
LILRA2	17.2769	1.86564	0.692297	7.41513e-05	0.00127306	0.239535	1.01315
TRIM38	1232.35	1.86285	0.32216	6.97539e-10	4.08774e-08	3.36424	11.5645
HERC5	374.039	1.85511	0.887271	0.000349253	0.00465618	3.00051	13.8615
COL4A3	24.8946	1.84812	1.45468	0.00274353	0.0244829	0.151079	1.45557
TARM1	20.2163	1.84628	1.50983	0.00306518	0.0265417	0.225964	2.14618
FAM157A	63.4809	1.83643	0.829846	0.000252908	0.00357513	0.331512	1.46953
ABR	20.2863	1.83329	1.17474	0.00134027	0.0139316	0.403424	2.10749
IER2	887.949	1.82918	0.709583	9.73641e-05	0.0015926	12.0811	50.0706
F2RL1	58.2067	1.82862	0.855355	0.000305498	0.00419496	0.462082	2.09314
GALNS	535.039	1.82793	0.524266	7.65398e-06	0.000181416	6.9627	25.4165
CTSO	91.4981	1.82584	0.618333	3.5366e-05	0.000666883	0.791536	3.01072
CD37	678.674	1.81805	0.381414	8.07029e-08	3.04673e-06	17.7095	59.3665
C2orf27AP3	14.0331	1.80614	1.35736	0.00239793	0.0219786	0.642571	4.57423
TNFSF13	587.035	1.80435	0.559275	1.5842e-05	0.000343342	10.7327	38.8686
TBC1D1	480.78	1.79822	0.403696	2.6675e-07	9.08597e-06	6.83157	23.075
TCEAL4	179.868	1.79477	0.404135	2.78151e-07	9.45269e-06	5.74478	19.691
ATXN1	488.95	1.79156	0.427863	7.06759e-07	2.17808e-05	4.31432	14.7324
CRIM1	107.093	1.78626	0.860222	0.000350347	0.00465618	0.65511	2.7338
SLCO4C1	247.033	1.78228	0.66187	6.82244e-05	0.00118359	1.20297	4.49445
CSGALNACT2	673.776	1.78136	0.450649	1.56045e-06	4.48402e-05	4.80179	16.6824
SLA2	81.016	1.77974	0.810779	0.000255982	0.00361165	0.783021	3.27593
FLNA	2250.13	1.77914	0.334154	5.81627e-09	2.78377e-07	26.5829	86.8954
INKA1	58.2524	1.77838	0.672551	7.74852e-05	0.00131964	1.938	7.39897
GPI	7548.93	1.77464	0.333136	5.65877e-09	2.71998e-07	105.306	342.632
PLEKHO2	539.855	1.77447	0.459137	2.06376e-06	5.76343e-05	4.09911	14.3885
STON1	37.5134	1.77417	1.22157	0.00176943	0.017275	0.158854	1.01901
POMT1	117.511	1.77407	0.69224	9.60896e-05	0.00157938	1.28899	5.07024
PFKFB4	213.03	1.77227	0.420409	6.06327e-07	1.91617e-05	2.25383	7.70563
BTBD11	102.969	1.76843	0.952282	0.000616854	0.0074954	0.72338	3.39999
TTYH3	78.3203	1.76535	0.609958	3.83791e-05	0.000716779	0.495636	1.79138
SYT11	137.359	1.76307	0.596922	3.23827e-05	0.000618764	0.680809	2.44824
AKAP2	224.329	1.76001	0.738958	0.000154076	0.00232834	1.97125	8.26247
SLC24A4	89.5397	1.75704	0.703771	0.000112962	0.00179641	0.316266	1.23568
SLC15A4	323.053	1.75052	0.547856	1.58465e-05	0.000343342	5.46004	18.9936
CDK14	212.787	1.74511	0.554378	1.80393e-05	0.00038235	3.20491	10.9692
TRGJP2	57.5542	1.73453	1.42256	0.00321552	0.0275391	43.2427	175.899
APAF1	286.533	1.73226	0.455142	2.26821e-06	6.26388e-05	3.02968	10.1051
ARPC1B	5807.81	1.73124	0.349861	2.83657e-08	1.2203e-06	247.647	786.899
UAP1	1004.98	1.72806	0.334285	1.02905e-08	4.71307e-07	15.8322	50.0835
CCT6B	83.0028	1.72317	0.390402	2.50869e-07	8.68416e-06	1.85673	5.93871
TRIO	132.615	1.72314	0.381631	1.68856e-07	5.95598e-06	3.23338	10.3327
UPP1	180.196	1.72119	0.766353	0.000215216	0.00310407	3.98221	15.6393
ACOT11	290.481	1.71874	0.456305	2.50119e-06	6.80625e-05	2.01826	6.82271
PLEKHG6	20.4669	1.70666	1.10463	0.00138873	0.0143252	0.553165	2.46877
ERO1B	291.941	1.70559	0.423631	9.95312e-07	2.98093e-05	2.18038	7.16967
MIF4GD	2115.93	1.7017	0.420729	9.22197e-07	2.78735e-05	66.1185	213.179
PTPN6	490.148	1.70057	0.271518	2.78194e-11	2.30051e-09	7.60932	23.2293
FLNB	350.974	1.6986	0.649636	7.70392e-05	0.00131355	1.7996	6.73865
BATF	47.4902	1.69824	0.63062	6.18769e-05	0.00109071	1.71849	6.11331
BMS1P7	20.8499	1.69568	1.74153	0.00551884	0.0417843	0.167801	2.85708
CD1D	68.0601	1.68777	1.07304	0.00128765	0.0135081	0.618947	3.35111
PXK	1846.65	1.6856	0.410444	7.05083e-07	2.17742e-05	24.0911	76.881
TRPM2	33.5548	1.67457	1.03978	0.00116254	0.0124313	0.444319	2.13441
MGAT4A	239.872	1.67341	0.595933	4.32369e-05	0.000796512	2.59793	9.10923
MUC19	11.4241	1.66651	1.5706	0.00479617	0.037594	0.220279	2.22502
LAPTM5	23130.5	1.66399	0.391958	3.96284e-07	1.30214e-05	333.655	1041.24
NFKBIZ	508.933	1.65661	0.532528	1.7295e-05	0.000368292	7.43953	24.4535
PTGR1	262.078	1.65461	0.568278	3.1159e-05	0.000598453	6.97679	23.5691
GYG1	2167.27	1.65406	0.413514	9.43398e-07	2.83687e-05	40.2946	125.931
DDAH2	80.4993	1.65383	0.711022	0.000164402	0.00245202	2.46272	9.04172
MX1	421.673	1.65305	0.65014	8.97135e-05	0.00148707	18.5524	66.5974
AP5B1	472.916	1.65169	0.477889	5.86705e-06	0.000143913	2.76322	8.91958
CD9	150.081	1.65153	0.508222	1.12215e-05	0.000253849	4.72415	15.0379
NECTIN2	93.2784	1.65082	0.905444	0.000650625	0.00781977	1.81657	7.51698
JUN	1121.23	1.64929	0.727494	0.000192822	0.00281387	8.25673	30.3709
ARPC2	7355.23	1.6388	0.323943	1.23346e-08	5.56365e-07	189.282	562.178
SAMHD1	507.299	1.6362	0.335815	2.81595e-08	1.21494e-06	10.2548	31.5716
NPC2	652.106	1.63251	0.362414	1.30128e-07	4.72428e-06	39.865	118.743
RAC2	2363.3	1.6298	0.415245	1.1476e-06	3.39603e-05	98.731	304.646
BEX5	10.8913	1.62072	1.43843	0.00420909	0.0339947	0.317555	2.96548
MYO15B	489.908	1.62053	0.501415	1.11503e-05	0.000253005	12.6032	39.8294
CMTM3	28.3026	1.62029	1.03937	0.00133004	0.0138429	0.527313	2.6139
TNFAIP8	1164.84	1.61907	0.394985	5.92258e-07	1.87569e-05	24.5998	74.386
IGHG1	2998.14	1.61722	1.89201	0.00664578	0.0476964	14.4745	427.744
SEC23A	1187.41	1.60933	0.412998	1.1944e-06	3.52752e-05	13.1638	41.1749
DNAJC18	83.2876	1.59043	0.690981	0.000167097	0.00248724	1.82177	6.58863
SGPL1	111.199	1.58818	0.620002	7.91333e-05	0.00133852	0.66987	2.23344
TPSB2	21.6562	1.5801	1.04682	0.00152049	0.0154172	0.486015	2.42612
PROS1	112.733	1.57913	0.771955	0.000341506	0.0045837	1.16475	4.29381
SAT1	1637.55	1.57841	0.435034	2.78134e-06	7.48647e-05	68.8362	209.68
FGF13	367.104	1.57691	0.535019	2.4749e-05	0.000490531	0.972774	3.14684
DIPK1B	70.0016	1.57223	0.448883	4.18163e-06	0.000105856	0.938385	2.85151
HLA-A	547.8	1.5721	1.77025	0.00697907	0.0493868	2.68473	44.1574
CD53	1080.45	1.57193	0.49134	1.1204e-05	0.000253838	27.4421	85.4444
ADPRH	88.158	1.57057	0.91385	0.000849389	0.00970312	0.674718	2.70954
TCP11L1	133.278	1.56794	0.533283	2.49269e-05	0.000493401	1.8651	5.998
P4HB	19934.5	1.56612	0.388809	6.48942e-07	2.02082e-05	519.781	1548.3
CD84	1058.57	1.56564	0.408179	1.30268e-06	3.8095e-05	6.29503	19.1168
FRY	162.879	1.56368	1.13793	0.00221087	0.0206195	0.813284	4.10511
IFI27L2	18.56	1.56152	0.842439	0.000580917	0.00710514	2.03431	7.98349
ZDHHC24	370.382	1.55886	0.600477	6.91485e-05	0.00119544	2.77377	9.29263
MDK	19.0644	1.55867	0.863602	0.000665391	0.00795129	0.944591	3.8782
LTBR	138.736	1.55659	0.616576	8.50995e-05	0.00142327	2.47099	8.34875
IL1RAP	256.425	1.556	0.514239	1.87441e-05	0.000394077	9.45164	28.4847
FABP5	60.1768	1.55348	0.531161	2.55214e-05	0.000504497	3.86898	12.1864
AC138207.8	11.3724	1.55084	1.37353	0.00429938	0.0345552	0.454613	3.46463
PRCP	1626.18	1.55066	0.295093	3.33274e-09	1.71062e-07	28.7917	79.6377
AP1S2	880.857	1.54974	0.389568	7.39539e-07	2.2697e-05	12.7958	37.2468
UAP1L1	51.681	1.54824	0.73314	0.000278253	0.00388172	0.421408	1.49859
TIMP2	36.3809	1.5479	0.946135	0.00106564	0.0116718	0.279672	1.16638
SEPT6	1678.55	1.54626	0.268812	2.5676e-10	1.66168e-08	34.9091	97.4748
PSAT1	311.646	1.54425	0.590119	6.38755e-05	0.00112121	4.34928	14.5012
SIGLEC15	39.6758	1.54157	0.684499	0.000185251	0.00272477	0.483151	1.67444
NCK2	162.612	1.53958	0.378966	5.21632e-07	1.67338e-05	2.99399	8.62724
BEX2	55.0307	1.53907	0.516204	2.08842e-05	0.000430041	3.76035	11.6054
TSPAN3	388.784	1.53858	0.396041	1.00376e-06	3.0002e-05	11.3027	32.8578
ANKRD13D	193.425	1.53412	0.665615	0.000158106	0.00238199	5.04049	16.8749
ITGA2B	2203.43	1.5312	0.554217	4.04602e-05	0.000749066	22.7152	70.7346
RALB	931.733	1.52689	0.321967	3.14733e-08	1.32499e-06	15.5506	43.6111
MCL1	3872.11	1.52437	0.530965	2.87328e-05	0.000559068	35.1069	107.186
KLF2	20.5322	1.5209	1.34825	0.00435845	0.0349168	0.298909	1.89123
HSD17B7P2	35.3763	1.52082	0.758038	0.000370553	0.00487682	0.78393	2.83456
MGST1	102.87	1.52057	0.742463	0.000328704	0.00444797	8.18974	27.9742
PDIA5	521.859	1.51783	0.296257	5.32668e-09	2.58266e-07	10.2948	27.924
ALPK1	522.261	1.51754	0.433309	3.64228e-06	9.44519e-05	5.6968	16.7114
HOMER3	20.9183	1.51537	1.00861	0.0015475	0.0156451	0.349303	1.62774
MLKL	923.051	1.51482	0.476621	1.06572e-05	0.000243656	13.8721	42.3543
MYCT1	267.423	1.51397	0.561625	4.84568e-05	0.000882839	2.85074	8.86863
IGLL1	1253.32	1.51248	0.725485	0.000294374	0.00406471	66.4415	238.851
FAR2	495.752	1.50733	0.345915	1.46049e-07	5.22583e-06	12.1161	33.1643
TBXAS1	700.502	1.50576	0.535073	3.32817e-05	0.000634312	19.9017	60.0459
CCDC154	23.0214	1.50367	1.3609	0.0046623	0.0367771	0.430843	3.22118
GADD45B	130.071	1.50349	1.10966	0.00234597	0.021633	2.23964	10.8434
CD74	2106.45	1.49662	0.494318	1.67171e-05	0.000360107	57.0622	168.631
TRIM14	518.095	1.49659	0.318518	3.32096e-08	1.38466e-06	4.21582	11.8822
BEND5	22.669	1.49128	1.36377	0.00482778	0.037782	0.25908	1.83741
BHLHE40	538.594	1.4907	1.48288	0.00603055	0.0446813	3.42929	28.9407
PIP4P2	779.152	1.4897	0.396947	1.39104e-06	4.02082e-05	17.7215	48.7555
CEACAM3	30.4296	1.48844	0.927309	0.00115441	0.0123622	0.795412	3.39617
H6PD	565.064	1.48831	0.472215	1.09976e-05	0.000250305	2.42166	7.04681
SESN3	426.944	1.48737	0.326491	5.89714e-08	2.29188e-06	1.6251	4.51993
TIFA	690.075	1.48677	0.412497	2.34818e-06	6.46074e-05	17.3042	50.3807
GLA	587.416	1.48333	0.514626	2.5942e-05	0.00051208	27.4761	81.7008
RALGAPA2	736.074	1.48125	0.565427	5.85735e-05	0.00104166	3.53705	10.5848
SSR4	2864.07	1.48062	0.26914	6.72412e-10	3.95741e-08	237.5	634.128
RHOH	490.494	1.47805	0.43243	4.39318e-06	0.000110647	24.6369	69.5767
ARID3A	196.331	1.47636	0.583049	7.60842e-05	0.00130324	1.79855	5.48338
ACRBP	142.903	1.46981	0.596169	9.25095e-05	0.00152661	4.67723	14.6362
ITGB2	605.588	1.46971	0.492293	1.82259e-05	0.000385359	7.85254	23.3286
CCDC9B	80.1753	1.46905	0.829877	0.000716625	0.00844573	0.431063	1.56752
PTPRC	2022.57	1.45723	0.467148	1.14779e-05	0.000258469	27.3635	76.6744
PPIB	13583.1	1.45701	0.235215	1.25732e-11	1.1009e-09	538.029	1405.73
TRAM1	2495.6	1.44949	0.253598	1.79639e-10	1.21542e-08	35.2871	92.7405
GBP4	360.764	1.43967	0.511162	2.98441e-05	0.000576172	2.10519	5.95419
GARNL3	30.4139	1.43552	1.08824	0.00261918	0.0236182	0.258457	1.20213
TPP1	9413.81	1.43172	0.421491	4.20356e-06	0.000106231	98.4596	272.883
ARMC4	37.6817	1.42367	0.860381	0.000993574	0.0110122	1.17023	4.23464
NBPF19	337.726	1.41855	0.392611	1.86545e-06	5.26891e-05	3.28805	8.93719
ZNF385A	26.0246	1.41232	0.82975	0.000863857	0.00983819	1.17796	4.36186
CD63	4994.33	1.41164	0.269119	1.6417e-09	8.82192e-08	308.067	775.082
FCER1A	22.3094	1.41085	0.904004	0.00130535	0.0136736	0.585845	2.35203
EFEMP2	40.1629	1.41083	0.94465	0.00158704	0.0159078	0.903991	3.66222
BIN2	1063.81	1.40707	0.385775	1.58805e-06	4.55455e-05	20.8823	55.7526
POU2AF1	122.774	1.40538	0.772596	0.00061184	0.00744664	1.71342	6.31623
RABEP2	110.765	1.40352	0.352572	4.38002e-07	1.42717e-05	2.93558	7.69396
FAM83A	78.8636	1.40155	0.611119	0.000146949	0.00224211	3.44837	11.0613
CTSC	5355.76	1.40101	0.329261	1.42776e-07	5.12102e-06	170.269	440.059
PRDX5	1814.58	1.40027	0.331484	1.61695e-07	5.74423e-06	100.089	258.009
PDGFD	71.3482	1.39858	1.26821	0.00487919	0.0380215	0.302844	2.0137
ARHGAP15	4205.87	1.39261	0.319713	9.00718e-08	3.36864e-06	134.599	344.971
FAM49B	813.156	1.38984	0.25993	8.58033e-10	4.89342e-08	19.7288	49.4527
SH3BGRL3	884.738	1.38909	0.349049	4.17027e-07	1.36427e-05	60.449	155.173
LACC1	64.249	1.38609	1.02696	0.00241563	0.0221135	0.415947	1.76584
CALML4	62.4269	1.38346	0.649249	0.00023857	0.00340145	2.64873	8.23485
CPM	197.082	1.37796	0.626208	0.000192243	0.00280819	6.00145	18.4384
CALR	13039.2	1.37633	0.412437	4.52129e-06	0.000113681	279	743.089
FKBP11	536.357	1.37561	0.452833	1.2855e-05	0.000285165	33.6253	91.9421
OASL	182.87	1.37505	1.38013	0.00657694	0.0473394	1.68456	12.0444
GABBR1	15.5296	1.36851	1.23666	0.00488136	0.0380215	0.185588	1.16834
SCHIP1	68.6269	1.36801	0.89086	0.00140446	0.0144474	0.664974	2.56266
CYTH4	55.2719	1.36631	0.677686	0.000335228	0.00451981	1.21599	3.88935
RASA4B	181.989	1.36503	0.471005	2.02575e-05	0.000419378	3.38674	9.53746
SLC4A10	10.398	1.36449	1.12777	0.00363899	0.030325	0.790207	4.08006
BEND6	69.8501	1.36371	0.805496	0.000882092	0.00997716	0.823581	2.90351
FES	1125.9	1.36232	0.47872	2.4043e-05	0.000481021	19.1548	53.6181
DBI	372.11	1.36074	0.271726	3.91239e-09	1.96081e-07	34.9192	86.6976
ERO1A	633.238	1.35797	0.554326	8.69184e-05	0.0014488	5.00699	14.4211
ARF3	690.279	1.35717	0.411488	4.96299e-06	0.000123742	6.92058	18.115
L3MBTL4	64.34	1.35563	1.03398	0.00271728	0.0242923	0.414764	1.84029
MFSD1	6651.94	1.35549	0.429877	8.27828e-06	0.000194051	145.919	391.655
ACYP2	109.856	1.35499	0.429382	8.19832e-06	0.000192479	4.05934	10.8247
CD83	678.308	1.35324	0.597467	0.000154961	0.00233697	9.5963	28.5892
TVP23C	239.903	1.35143	0.487339	3.01484e-05	0.000581294	8.09611	22.3213
MAX	1845.45	1.34826	0.331886	2.54991e-07	8.76568e-06	48.1791	122.483
AC240274.1	53.7767	1.34665	1.00796	0.00253024	0.0230071	0.368087	1.58767
PNPLA2	130.516	1.3451	0.652838	0.000290388	0.00402086	2.06944	6.29415
CXCR4	627.004	1.34441	0.612399	0.000191421	0.0028065	13.7552	40.3455
ADAM15	1123.32	1.344	0.312152	8.98178e-08	3.3676e-06	19.2687	48.588
MPI	473.515	1.34212	0.398527	3.71809e-06	9.62499e-05	13.7173	35.6574
RNF217	491.324	1.34183	0.571868	0.000119009	0.00188044	7.47443	21.9336
VSIR	721.986	1.33703	0.548984	8.92754e-05	0.00148145	26.747	77.8596
ELF4	149.633	1.33508	0.368346	1.39115e-06	4.02082e-05	1.25915	3.17253
SAT2	16.4898	1.33487	0.982402	0.00237145	0.0218165	0.85473	3.67424
TAOK3	962.018	1.33284	0.353922	7.96764e-07	2.43029e-05	34.604	86.9391
SLC26A1	27.7744	1.33049	1.29481	0.00618419	0.0453382	0.99423	6.77548
ARHGEF11	92.7193	1.32385	0.56413	0.000117302	0.00185752	1.16176	3.31555
SLC35F2	705.937	1.32154	0.313942	1.23116e-07	4.49162e-06	9.35728	23.1313
RUNX2	144.965	1.32099	1.11679	0.00398535	0.0325766	2.19471	9.71146
HIPK3	1034.01	1.31926	0.422831	8.64712e-06	0.000202378	5.30795	13.7416
TSNAX-DISC1	36.7047	1.3186	0.747836	0.000711829	0.00839587	0.324406	1.07034
GNG7	208.082	1.3153	0.431638	1.11129e-05	0.000252544	1.71871	4.48606
IL17RA	111.08	1.31515	0.676677	0.000411246	0.00535087	0.523816	1.69434
PRICKLE1	24.1638	1.30126	1.19072	0.00520845	0.0399628	0.411193	2.24539
TRIM34	169.091	1.29848	0.429149	1.16371e-05	0.00026166	3.4758	9.00273
ARMC5	220.961	1.29389	0.500886	5.29161e-05	0.000955498	2.00981	5.4302
MAPK12	48.9116	1.29212	0.780213	0.00098238	0.0109125	0.995708	3.44688
IFNGR1	1109.58	1.29083	0.564723	0.000139461	0.00213788	19.5645	55.6779
PORCN	32.9327	1.28982	0.972195	0.00263125	0.0236831	0.67839	2.94371
TREML2	77.7509	1.28724	0.709255	0.00060667	0.00738976	0.595095	1.95708
RUNX3	50.4763	1.28632	0.752729	0.000837615	0.00960762	0.414175	1.33577
ABRACL	396.04	1.28528	0.286785	3.12084e-08	1.31971e-06	27.0047	64.2568
IKZF4	171.146	1.28312	0.411799	8.18799e-06	0.000192479	1.44533	3.68389
PYGL	979.821	1.28157	0.423347	1.1241e-05	0.000253903	14.0131	36.06
NCKAP1L	2606.87	1.28149	0.337287	5.8829e-07	1.8671e-05	26.4824	64.7202
AC098934.1	32.3286	1.28133	0.978988	0.00278043	0.024679	1.08074	4.38742
CCDC24	34.6276	1.27912	0.908787	0.00207366	0.0196504	0.760701	2.82455
SLC17A5	266.68	1.27582	0.530188	9.34511e-05	0.00154044	2.78341	7.68145
KCNAB1	94.174	1.27471	0.558173	0.000139118	0.00213482	0.821606	2.31398
CBFB	306.987	1.27005	0.401223	6.66405e-06	0.000160769	5.66811	13.8968
TMEM156	167.158	1.26941	0.46247	2.97969e-05	0.000576009	5.23694	13.9926
TXNDC12	1844.88	1.26894	0.26511	6.78493e-09	3.22664e-07	30.2785	70.2743
THNSL2	44.6431	1.26699	0.880338	0.00189064	0.0182623	0.628185	2.36362
HK2	515.24	1.26515	0.589574	0.000215418	0.00310407	3.13161	9.02467
CAMKK2	2034.52	1.26325	0.459053	2.88731e-05	0.000560334	15.5719	40.0491
SLC44A1	958.668	1.26251	0.395717	5.98804e-06	0.000146599	3.49628	8.69669
PGAM1	9258.48	1.26124	0.228065	1.34295e-10	9.34101e-09	211.585	482.978
CNN2	2225.74	1.25966	0.305909	1.42117e-07	5.10969e-06	42.0054	98.0419
OSTF1	1965.82	1.25887	0.449675	2.4336e-05	0.000485206	60.3787	153.494
STAR	173.685	1.2583	0.716702	0.000726408	0.00853592	4.44953	14.0944
AP3S1	1618.56	1.24976	0.34477	1.08398e-06	3.22055e-05	72.9763	174.948
ERN1	256.003	1.24837	0.714364	0.000745015	0.00873193	6.4668	19.746
LPP	496.645	1.24569	0.738305	0.000896141	0.0101053	4.99906	16.3984
FEZ2	370.437	1.24316	0.435894	1.98411e-05	0.000413055	10.4771	26.2601
BTN2A3P	24.7534	1.24309	1.14695	0.00547615	0.0415668	0.197965	1.13475
AP1S3	75.6055	1.24232	0.536568	0.000123474	0.00193261	1.19365	3.21301
UBE2W	1615.71	1.23997	0.383606	4.89934e-06	0.000122772	11.9808	29.1828
ZFAND5	646.618	1.23784	0.679937	0.000595134	0.00725881	11.5972	34.1689
PMM2	810.524	1.22678	0.380258	4.89412e-06	0.000122772	16.5781	41.1327
CES4A	31.1068	1.22581	1.10553	0.00512658	0.0394975	0.351396	1.67625
TMSB10	2538.04	1.22286	0.261223	8.91646e-09	4.16055e-07	514.934	1171.62
FGR	119.691	1.21806	1.0218	0.00401638	0.0327286	2.21925	9.38451
MCU	655.45	1.21714	0.462904	4.21871e-05	0.000779101	12.0296	30.7874
SLC39A6	445.148	1.20468	0.374949	4.95406e-06	0.000123727	5.00187	12.3765
SEC11C	408.419	1.20447	0.282974	6.17123e-08	2.37976e-06	25.1562	57.7038
ADA	139.962	1.1958	0.591501	0.000316105	0.00431276	3.84686	11.043
UBE2J1	1069.61	1.19573	0.359546	3.14956e-06	8.28289e-05	9.41138	21.872
ZNF641	92.8282	1.18684	0.698222	0.000870046	0.00988999	0.581562	1.78737
PTAFR	92.7443	1.18531	0.605248	0.000386924	0.0050788	1.22657	3.51093
SCD	2001.55	1.18301	0.698647	0.000888562	0.0100351	11.0785	35.4623
CTNNBIP1	98.1064	1.17904	0.670019	0.000723728	0.00851928	1.24569	3.6226
SSH3	177.754	1.17709	0.610775	0.000427583	0.0055248	2.38168	6.57342
ARHGEF28	37.2003	1.17459	1.10943	0.00608631	0.0448489	0.252754	1.31353
TMED3	2244.25	1.17173	0.234554	1.39594e-09	7.63918e-08	83.2713	182.479
IL6R	280.758	1.17038	0.793845	0.00174568	0.0171176	2.04746	6.71354
HIST1H4H	24.1027	1.16617	0.875257	0.00268912	0.0240839	0.730218	2.60558
ANKRD28	2548.26	1.16566	0.718035	0.00110789	0.0119846	35.0087	104.593
ZBTB34	271.343	1.16354	0.416932	2.28568e-05	0.00046226	1.44083	3.42736
GRN	3909.5	1.16222	0.39615	1.3491e-05	0.000297501	76.4263	179.758
LRIG1	102.08	1.15952	0.80558	0.00194964	0.0187471	1.21864	4.07315
CDK2AP2	2269.67	1.15885	0.522435	0.000166514	0.00248104	80.5492	212.43
RAB29	101.004	1.15748	0.767724	0.00158453	0.0159002	1.66542	5.49088
NT5C2	2474.52	1.15619	0.331631	1.54046e-06	4.43516e-05	44.4189	102.025
CYP4F3	60.0507	1.15426	0.627847	0.000568877	0.00699813	0.973346	2.69608
ARHGAP10	208.36	1.15287	0.411764	2.19598e-05	0.000448383	3.36804	8.26592
PLCG2	226.526	1.14882	0.737105	0.00136058	0.0140935	2.2085	6.59617
ACSM2A	46.7596	1.14787	0.62808	0.000589739	0.00720274	1.64811	4.69364
CPNE8	533.112	1.1478	0.546472	0.00024565	0.00348238	8.92819	23.4211
PDIA6	13874.9	1.14432	0.295	2.82075e-07	9.54248e-06	238.958	536.164
CDA	17.8764	1.14391	0.994044	0.00469533	0.0369593	0.775184	3.41804
TMEM150A	72.9024	1.14122	0.908725	0.00342629	0.0289775	1.61168	5.9887
NIT2	1389.76	1.14047	0.365836	6.58276e-06	0.000159324	37.0119	85.2034
CAP1	3693.7	1.13714	0.350548	3.99568e-06	0.000101842	81.1923	186.146
GALK1	100.494	1.13452	0.748736	0.00156322	0.0157646	5.36894	16.8369
EDEM2	425.818	1.13103	0.339629	2.80935e-06	7.54822e-05	9.3239	20.9795
SH3KBP1	1152.61	1.12545	0.34821	4.13895e-06	0.000104954	19.9075	44.8321
TGFBR1	188.24	1.12402	0.426548	3.94109e-05	0.000732374	1.97791	4.61468
G6PC3	714.749	1.12396	0.345764	3.83849e-06	9.83406e-05	20.6693	46.8847
CNIH4	954.9	1.12085	0.375068	1.06604e-05	0.000243656	34.9458	80.8406
ACAP1	1251.59	1.12004	0.465401	8.80559e-05	0.00146612	22.6209	54.6921
MFSD13A	335.469	1.11904	0.29261	3.41765e-07	1.13553e-05	5.25202	11.5662
AC139795.1	43.7421	1.11766	0.959297	0.004559	0.0362504	1.42021	5.74905
STAMBPL1	245.076	1.11501	0.704147	0.00127938	0.0134679	4.19781	12.6993
NAAA	252.643	1.11384	0.626928	0.000701452	0.00831962	7.97166	22.5762
CTSD	8169.22	1.11324	0.402297	2.435e-05	0.000485206	259.564	602.974
MAN1A1	538.305	1.10862	0.441321	6.10094e-05	0.00107725	3.80099	9.07857
HIPK2	669.099	1.10596	0.46495	9.71591e-05	0.00159099	1.97674	4.80333
ST8SIA4	691.366	1.10306	0.49774	0.00016905	0.00251379	7.32249	18.2561
AHR	164.811	1.10184	0.726514	0.00158249	0.0158943	1.17755	3.47751
C16orf54	153.39	1.10173	0.672913	0.00109097	0.0118489	1.97397	5.52742
TF	604.184	1.09996	0.658603	0.000985979	0.0109443	1.28715	3.93429
POU2F2	27.8273	1.09978	0.841732	0.00300339	0.0261436	0.651227	2.37401
LINC00869	709.159	1.09827	0.463491	0.000100441	0.00163573	29.2573	69.1561
CRISPLD1	161.824	1.09499	0.521822	0.000250998	0.00355482	1.83545	4.62698
TTC14	1700.39	1.09447	0.434099	5.91753e-05	0.00104985	28.2059	66.767
VAMP8	1904.99	1.09384	0.365868	1.04998e-05	0.000241188	170.848	384.221
ANXA11	524.76	1.09363	0.40657	3.22819e-05	0.00061763	11.1194	25.456
HIST2H2BE	351.459	1.08728	0.706895	0.00149407	0.0152533	5.11287	15.4279
CDK2AP1	795.893	1.0869	0.351748	7.10122e-06	0.000169394	27.9601	61.2356
ANGPT1	86.7971	1.08352	0.696546	0.00141934	0.0145803	1.57739	4.65432
CDKN2D	64.1367	1.08071	0.821815	0.00296087	0.0258642	2.03228	6.55025
SELPLG	1417.39	1.07992	0.468709	0.000126649	0.00197193	33.0143	80.0299
HOPX	27.6849	1.07916	0.777658	0.00237749	0.0218585	0.836709	2.73896
OS9	9261.95	1.07878	0.314123	1.75553e-06	4.97735e-05	173.21	381.023
RNF11	271.967	1.07734	0.624291	0.000840091	0.00962644	3.87363	10.5963
RBBP9	128.878	1.07595	0.478681	0.000153714	0.00232524	1.21121	2.93799
CTSA	794.317	1.07584	0.448064	9.07812e-05	0.00150142	45.2992	109.581
HEXA	2799.21	1.07427	0.380825	1.99389e-05	0.000414512	78.8827	177.931
SDF2L1	888.277	1.0723	0.565524	0.000490981	0.00621331	52.4633	139.962
NPHP1	43.2844	1.07228	0.924917	0.00476333	0.0373957	0.504272	2.02114
COMT	2839.04	1.07133	0.385117	2.30883e-05	0.000464417	156.165	355.482
SPCS3	6807.22	1.07074	0.358678	1.06722e-05	0.000243656	69.5347	154.433
IL9R	41.2953	1.06987	0.947339	0.00522144	0.0400404	1.4383	5.56697
TWF2	457.512	1.06942	0.449805	9.88386e-05	0.00161317	11.5681	27.6461
HOXA7	37.3098	1.0637	0.707271	0.00168512	0.0166553	0.770537	2.35205
SLC9A9	46.7939	1.0599	0.649316	0.00113767	0.0122268	0.900797	2.62337
ALDH3A2	903.545	1.05567	0.449468	0.000110122	0.00176445	15.2651	36.2048
IFI44	876.139	1.05547	0.692237	0.00159065	0.0159226	35.5096	103.808
ITGA6	43.5106	1.05049	0.902936	0.00477304	0.0374521	0.470146	1.69494
LGALS1	21.921	1.04885	0.885788	0.00449006	0.035817	2.32569	8.58896
SREBF2	550.861	1.04856	0.351272	1.07518e-05	0.000245085	4.74925	10.5366
GDAP1	214.523	1.04669	0.375635	2.29401e-05	0.000462687	3.06937	7.08596
PLCD1	66.5066	1.03887	0.694379	0.00175875	0.0172053	1.5956	4.65089
RHBDF2	97.2148	1.03379	0.758101	0.0026413	0.0237414	1.60472	4.89705
LAMC1	51.2691	1.0337	0.963712	0.00634541	0.0461811	0.629382	2.48841
B4GALT5	694.071	1.03333	0.517084	0.000363596	0.00481078	5.11468	12.5118
SLC4A7	134.919	1.03333	0.708372	0.00198006	0.018966	1.78438	5.0484
IFT57	1031.45	1.033	0.403012	5.25927e-05	0.000951205	21.0817	47.4714
DHRS7	1056.91	1.03257	0.325483	5.17433e-06	0.000128701	48.6197	102.435
CDC42EP3	152.511	1.03111	0.530618	0.000435825	0.00561181	3.23344	8.2205
TMEM87A	2955.87	1.03041	0.516597	0.000369113	0.00487079	81.0232	197.416
ENTPD7	975.808	1.02823	0.515454	0.000369641	0.00487122	3.8204	9.5624
GIT2	1348.45	1.02515	0.414165	7.25333e-05	0.00124672	20.7681	47.0786
ULK3	357.456	1.02115	0.599259	0.00094044	0.0105251	7.92662	21.4591
GLTP	425.43	1.02039	0.282244	8.14956e-07	2.4807e-05	7.44991	15.421
ADGRE5	1942.73	1.01893	0.694392	0.00195274	0.0187648	29.8193	86.0677
SCAMP1	538.043	1.01618	0.373129	2.9784e-05	0.000576009	5.41286	11.8618
TTN	1915.77	1.01608	0.483818	0.00026477	0.00371452	1.35271	3.21493
LAMP2	5629.29	1.01524	0.391516	4.80585e-05	0.000876656	106.008	235.34
PDIA3	36487	1.01334	0.347237	1.43134e-05	0.000312855	689.429	1505.45
SNX10	430.038	1.01316	0.46429	0.000202	0.00293258	7.77878	18.5638
HSP90B1	14853.7	1.01127	0.332861	9.00416e-06	0.000209417	231.87	496.397
ERP44	3270.88	1.00843	0.298242	2.24352e-06	6.21878e-05	26.7928	55.7334
SLC35C2	1188.78	1.00599	0.359382	2.27127e-05	0.000459971	32.9374	71.8152
AAK1	306.011	1.00244	0.546919	0.000639438	0.00770691	3.55926	9.05845
STXBP5	838.091	0.998613	0.592818	0.00102291	0.0112786	6.81159	17.258
FHL1	62.1125	0.998566	0.752786	0.00304503	0.0263979	1.43416	4.42141
STAT4	107.893	0.993209	0.657566	0.00175629	0.0172053	2.40092	6.79964
C1orf216	179.363	0.989648	0.368211	3.51973e-05	0.000664863	3.93	8.55243
PHF19	136.944	0.98508	0.36405	3.31552e-05	0.000632711	5.64088	12.1682
COMMD7	1038.04	0.979183	0.361847	3.34654e-05	0.000636184	32.9489	70.7143
SLC8B1	834.422	0.976255	0.600217	0.00125592	0.0132679	11.1262	29.4096
RTN3	2229.98	0.974145	0.353466	2.80645e-05	0.000546781	62.5986	133.801
NBPF1	440.301	0.967988	0.431982	0.000176572	0.00260742	6.20966	14.057
PRSS23	240.262	0.96526	0.666882	0.00219183	0.0205062	1.70261	4.61648
SYPL1	775.772	0.963851	0.301605	5.20352e-06	0.000129091	28.1265	58.535
CORO1B	199.237	0.960832	0.752503	0.00366651	0.0304554	5.73035	18.5771
SPRY2	61.152	0.960337	0.876566	0.00628747	0.045922	0.721543	2.49524
MBOAT7	184.45	0.959535	0.525677	0.000692945	0.00823183	3.12391	7.60251
SPATS2L	103.263	0.956877	0.663868	0.00225442	0.020947	2.33724	6.3833
PLTP	1632.96	0.955359	0.38385	7.67241e-05	0.00131118	42.5395	92.3507
ARRDC1	673.609	0.951205	0.512966	0.000640743	0.00771639	20.0864	48.0355
MAP4K1	169.41	0.951051	0.540067	0.000858271	0.00978955	3.39185	8.51212
BTN2A1	460.232	0.950912	0.417006	0.000159338	0.0023957	6.2322	14.1566
TUT4	656.819	0.948744	0.280568	2.52241e-06	6.82656e-05	11.0749	22.4503
RHOC	37.8105	0.948283	0.800299	0.00488008	0.0380215	1.25193	4.12381
FKBP7	237.649	0.945035	0.402057	0.000126915	0.00197402	9.1861	20.4887
LDHA	17532.8	0.940436	0.252939	6.08713e-07	1.91964e-05	809.92	1564.46
RAB42	20.1129	0.936987	0.863506	0.00663326	0.0476295	0.305916	1.15851
DNAJC3	4887.68	0.936687	0.496029	0.000589865	0.00720274	31.6055	73.8522
AZI2	1112.96	0.9365	0.358668	5.18087e-05	0.000940455	48.9461	105.835
CLINT1	6203.03	0.935302	0.292402	5.5531e-06	0.000137534	95.4913	193.847
KCTD10	695.969	0.933734	0.351489	4.42753e-05	0.000813628	10.446	21.8457
C4orf46	911.382	0.927707	0.33197	2.7117e-05	0.000530403	11.343	23.514
SERPING1	307.362	0.926333	0.592008	0.00162359	0.0161438	7.58154	19.9243
AGO1	965.991	0.925615	0.363375	6.69065e-05	0.0011648	2.66179	5.56848
STARD4	294.414	0.925162	0.521591	0.000861183	0.00981524	6.05819	15.0612
HPGDS	47.4873	0.922302	0.614189	0.00197278	0.0189132	1.18026	3.15752
PRSS21	184.223	0.920541	0.769504	0.00486596	0.0379611	7.69514	23.6011
C20orf144	26.0807	0.918985	0.812716	0.00590863	0.0440338	0.346619	1.20509
KMT2D	468.059	0.918115	0.315077	1.78385e-05	0.000378782	5.42934	11.2108
EPN1	86.9247	0.915432	0.684846	0.00324399	0.0277351	0.730079	2.10641
CPNE3	2868.27	0.91493	0.384503	0.000123415	0.00193261	36.352	76.0792
NEMP2	305.094	0.913293	0.455416	0.000426235	0.00551217	6.68254	15.29
RNF44	558.694	0.90951	0.425551	0.000281	0.00390905	9.14217	20.5845
C9orf66	51.0615	0.906857	0.78361	0.00554383	0.0419522	0.547501	1.68672
CLSTN1	129.625	0.905595	0.5132	0.000918904	0.0102996	1.19162	2.85544
FAM129A	1203.96	0.899064	0.416743	0.00027018	0.00378329	11.7742	24.9116
GPR157	56.1587	0.898791	0.749353	0.0049521	0.0384317	0.335224	1.02948
IL27RA	124.549	0.897373	0.394291	0.000183676	0.00270426	1.70548	3.62682
ARHGAP4	1035.15	0.89608	0.372745	0.00011976	0.00188837	27.7886	57.2475
FAM114A1	106.881	0.893855	0.532792	0.00122408	0.0129683	1.60673	3.98976
IFI16	1089.78	0.890623	0.501111	0.000911802	0.0102431	20.5977	48.4546
STK26	2771.66	0.889069	0.365592	0.000111314	0.0017797	36.0556	74.7599
PAPSS1	1671.25	0.888768	0.285573	9.30297e-06	0.000216029	30.515	60.6047
UGDH	715.522	0.888012	0.384763	0.000169664	0.00251789	10.728	23.2982
PTDSS1	2768.25	0.887066	0.314009	2.78072e-05	0.000542477	71.0142	144.626
MTMR10	429.979	0.882232	0.347302	7.84131e-05	0.00132936	4.83455	9.87272
CMTM7	40.4087	0.880278	0.693403	0.00414729	0.0335867	1.12291	3.29561
NLRC3	82.8637	0.879737	0.655829	0.00337288	0.0286327	0.491316	1.44635
BST2	817.788	0.87947	0.607379	0.00247806	0.0226294	35.883	94.2093
SPATA2L	33.5216	0.878994	0.592741	0.00224018	0.0208283	0.572609	1.49069
LY75-CD302	125.427	0.875734	0.681429	0.00399198	0.0325981	0.68764	1.95973
SERINC4	87.0278	0.873158	0.576619	0.00206706	0.0196225	2.22915	5.83714
TCN2	94.9092	0.872853	0.438937	0.000496634	0.00627006	1.77835	3.92617
CCDC88B	51.2989	0.872693	0.628954	0.00298721	0.0260593	1.20599	3.16215
GMDS	182.773	0.871418	0.497293	0.00102675	0.0113041	13.7514	32.8677
DOCK11	273.808	0.870703	0.340857	7.78788e-05	0.00132483	1.73232	3.49749
SLC38A10	588.525	0.869201	0.453361	0.000625601	0.00757695	10.0106	22.3337
FBXO6	315.26	0.868497	0.41044	0.000336527	0.00453322	9.99856	21.1779
DAGLB	465.349	0.867181	0.331784	6.42499e-05	0.00112513	9.68459	19.6459
ITGB4	83.3453	0.866691	0.618298	0.00289786	0.0254181	1.51786	4.09024
BTN3A1	225.872	0.866126	0.328207	5.90561e-05	0.00104899	5.14599	10.5073
HELB	593.059	0.863805	0.338937	8.16449e-05	0.0013732	4.46727	9.16391
IQGAP1	1544.04	0.860977	0.291125	1.90896e-05	0.000399647	14.7294	28.8559
PSMB8	29.0598	0.860897	0.716149	0.00518056	0.0398259	0.764751	2.23242
TRAF5	189.898	0.860736	0.707115	0.00496271	0.038494	1.80935	5.18149
ARL8B	4911.66	0.855015	0.377012	0.000215903	0.00310805	107.742	222.024
HNRNPLL	371.012	0.846898	0.285816	2.00811e-05	0.000416885	7.00253	13.678
PFKP	764.77	0.845573	0.416042	0.000470174	0.00598165	12.2165	26.917
FOSB	918.169	0.838614	0.657987	0.00437662	0.0350247	10.932	29.3449
MYDGF	3294.48	0.838426	0.269075	1.18745e-05	0.000266193	182.294	343.009
FDFT1	794.201	0.838336	0.406864	0.00044166	0.00567222	25.4317	55.0348
ARID5A	676.378	0.835466	0.412652	0.000498041	0.00628159	14.1557	29.7105
VPS18	235.696	0.834761	0.541734	0.00207744	0.0196709	2.25573	5.68724
RGCC	445.986	0.833783	0.591979	0.00303004	0.0263447	35.4989	85.5082
EMC10	234.042	0.830189	0.404396	0.000465129	0.00592253	1.6753	3.6281
PKN1	655.758	0.825893	0.319352	8.50176e-05	0.00142327	10.811	20.9739
IPMK	74.4212	0.825516	0.391225	0.000396813	0.00518636	0.477841	1.01184
EGLN1	123.095	0.823778	0.48283	0.00133081	0.0138429	0.80869	1.80666
MAPK14	1095.29	0.823615	0.327184	0.000108352	0.00174524	17.522	34.9474
RSAD2	239.018	0.821795	0.574505	0.00292374	0.025615	3.62914	9.10982
SLC51A	44.4494	0.821299	0.614718	0.00380835	0.0313536	2.9487	7.51934
PDIA4	6024.27	0.820217	0.320996	9.70596e-05	0.00159099	94.9861	187.726
CALHM6	107.299	0.819182	0.629544	0.00421348	0.0340117	4.51891	11.6406
GLIPR1	232.947	0.818347	0.610363	0.00378196	0.0311793	2.14824	5.71549
SEMA3C	125.452	0.815904	0.495812	0.00161848	0.0161144	1.55403	3.70815
IL17RC	149.376	0.81422	0.695844	0.00611837	0.0450182	5.52717	16.7335
TRIM16	166.616	0.812218	0.55108	0.00264884	0.0237948	4.10095	9.9822
CD99P1	100.057	0.808233	0.384516	0.000435369	0.00561079	4.63696	9.51011
AGA	418.908	0.807194	0.295243	5.67822e-05	0.00101587	11.6089	22.4493
RBPJ	1459.65	0.806187	0.269503	2.30515e-05	0.000464305	40.3368	74.7721
ZBTB7B	29.6298	0.805648	0.690382	0.00626743	0.0458549	0.523675	1.46941
UTRN	1134.48	0.803907	0.379204	0.000419594	0.00544046	39.4293	79.6825
TAX1BP3	300.225	0.803405	0.319414	0.000120862	0.00190172	11.7635	22.885
AMIGO3	49.039	0.803038	0.626086	0.0045841	0.0363723	0.585706	1.61349
CTBS	918.998	0.800641	0.359255	0.000305125	0.00419496	16.171	32.6933
AL445685.3	1361.32	0.797624	0.295844	6.83701e-05	0.00118474	31.9668	60.2825
ADPGK	3569.04	0.792943	0.220064	2.44062e-06	6.67806e-05	91.9982	162.776
TMED2	6340.64	0.788126	0.172454	3.42573e-08	1.41252e-06	144.333	245.24
CARD6	238.082	0.786617	0.449483	0.00132023	0.0137906	2.48692	5.59088
MSRA	21.2605	0.786294	0.634092	0.00533339	0.0407115	1.61263	4.34944
PHACTR1	291.263	0.785453	0.426728	0.00102632	0.0113041	3.04273	6.32314
LRMP	700.689	0.783169	0.339804	0.000262553	0.00369385	17.6606	34.4935
NCF1	37.0563	0.782172	0.516183	0.00255998	0.0232349	3.01624	7.18225
TOX	247.204	0.781981	0.321489	0.00017737	0.00261401	2.58044	5.05214
GSDMD	2019.92	0.781042	0.334858	0.000243706	0.00346141	81.7546	158.294
CGAS	121.534	0.780811	0.483002	0.00194948	0.0187471	1.55344	3.54427
HIST1H2AC	234.292	0.779654	0.358756	0.000398676	0.00520096	6.69824	13.4436
BEX3	1428.49	0.774415	0.266824	3.9328e-05	0.000731746	110.506	202.015
TDRD7	93.3173	0.77428	0.521631	0.00284784	0.0250435	0.926794	2.15588
GPSM2	557.923	0.773807	0.303907	0.000129463	0.00200527	10.4652	20.0558
CFLAR	1989.52	0.773704	0.407013	0.000905662	0.0101973	66.6119	136.567
DOK1	420.283	0.77337	0.400956	0.000837802	0.00960762	13.2348	27.9804
TUBA1A	878.686	0.772791	0.404119	0.000880277	0.0099642	25.9134	57.58
ASAH1	3221.59	0.769363	0.262478	3.69335e-05	0.000692387	110.425	202.905
CCDC115	927.039	0.766146	0.191082	5.74229e-07	1.82637e-05	31.0395	53.5701
SSR1	6679.11	0.765197	0.258056	3.38565e-05	0.000641163	105.659	191.541
SURF4	3554.43	0.76481	0.249857	2.42536e-05	0.000484584	55.8411	101.778
MEF2C	1008.73	0.763648	0.508283	0.00280105	0.0247587	20.5801	48.6485
PLEKHA8P1	75.8057	0.761902	0.632345	0.00618223	0.0453382	5.61666	15.0621
RGS3	224.068	0.761654	0.531018	0.00337591	0.0286327	4.18088	10.0743
MVP	497.099	0.759461	0.495425	0.00261673	0.0236182	8.93053	20.3074
ARSA	143.105	0.757538	0.446586	0.00170083	0.0167661	2.61115	5.69074
RECK	50.1367	0.754043	0.605007	0.00564676	0.0425149	0.705315	1.76577
SSR2	2417.87	0.753788	0.241593	2.15119e-05	0.000440447	122.374	216.695
PTPN12	427.195	0.752106	0.56157	0.00445149	0.0355284	10.6527	25.7651
ITM2A	2372.34	0.751888	0.219428	7.07882e-06	0.00016913	110.892	191.444
TRPV2	667.435	0.751632	0.263623	5.54564e-05	0.00099574	18.3285	34.239
LRPAP1	4008.03	0.749112	0.272441	7.91127e-05	0.00133852	99.5423	180.645
TOR1AIP1	4376.43	0.747929	0.367047	0.000691928	0.00822631	64.468	127.158
RAB1A	3618.28	0.746101	0.23269	1.687e-05	0.000360815	76.9922	138.4
DNAJC1	1005.49	0.745171	0.467635	0.00234127	0.0216056	35.6903	79.8032
NEK3	129.283	0.74287	0.481713	0.00270021	0.0241543	4.44724	9.52324
HEXB	975.012	0.74258	0.292358	0.000161706	0.00241666	28.0312	52.6216
ATP6AP2	5194.11	0.742477	0.257244	5.29584e-05	0.000955498	133.033	238.21
ANO6	480.491	0.742474	0.204554	3.53244e-06	9.19236e-05	6.10026	10.5435
CTSW	326.344	0.740664	0.630839	0.00703977	0.0496856	11.0209	27.5852
CXorf38	474.928	0.740344	0.270714	8.86476e-05	0.00147432	5.50692	9.92277
HSD17B11	1506.06	0.739113	0.257946	5.83317e-05	0.0010386	72.72	130.177
ITSN2	1136.72	0.736663	0.291893	0.000177107	0.00261272	17.8609	32.6141
STARD3NL	666.076	0.733657	0.190821	1.62957e-06	4.66356e-05	32.0517	54.2939
WDFY1	1783.3	0.730278	0.383403	0.00109035	0.0118489	27.8728	55.6067
MOAP1	612.918	0.730116	0.338282	0.000542136	0.00673036	11.2852	22.0666
HIF1A	4272.64	0.730035	0.423555	0.00176634	0.0172632	66.9756	138.215
PLAUR	408.026	0.729928	0.507759	0.00369466	0.0306379	20.1806	45.509
TPK1	73.0749	0.728489	0.506524	0.00370608	0.0307155	2.06984	4.76022
C21orf91	462.876	0.727127	0.256374	7.07695e-05	0.00122063	4.82015	8.62992
ASPH	1000.36	0.722397	0.284994	0.000189564	0.0027827	16.0488	29.0532
CCDC171	256.271	0.721869	0.468566	0.00292554	0.0256157	2.36412	5.11704
SCP2	6702.01	0.718027	0.224305	2.2264e-05	0.000453351	345.583	593.173
FAM157B	66.6521	0.716979	0.570029	0.00605113	0.0447338	1.99062	4.81082
CDC42SE2	3294.8	0.716865	0.408628	0.00172894	0.0169982	43.4828	86.818
B3GNT7	325.088	0.716178	0.304381	0.00033947	0.00456048	3.99339	7.38308
FNDC10	46.8636	0.713287	0.572603	0.00630348	0.0459938	0.846552	2.08781
CERS6	422.801	0.712534	0.394767	0.00154822	0.0156451	2.44996	4.87451
UBA7	1671.35	0.712497	0.252286	8.31481e-05	0.00139691	46.7439	83.5656
INSIG1	823.484	0.71238	0.405723	0.00175862	0.0172053	12.6879	26.4654
SLC35F5	653.855	0.71102	0.324005	0.000550246	0.00680267	14.1273	26.4422
UGP2	2696.1	0.708719	0.247472	7.56043e-05	0.00129651	89.1222	155.591
BMP1	82.6676	0.706759	0.493789	0.00406591	0.0330536	1.12887	2.53274
IL18	463.46	0.705842	0.357869	0.00103548	0.011375	22.7546	44.768
GHDC	245.815	0.705457	0.3804	0.00141137	0.0145084	4.69045	9.54747
CASP4	732.116	0.704204	0.198836	7.39723e-06	0.000175611	29.8882	49.7719
MLLT11	135.607	0.703082	0.450265	0.00299021	0.0260593	1.33176	2.82387
TMED9	8717.48	0.701884	0.25358	0.000108791	0.00174876	353.515	622.911
CHST12	667.224	0.701261	0.55776	0.00634777	0.0461811	12.4038	30.9497
DOCK5	1476.65	0.700319	0.407565	0.00204816	0.019468	11.098	22.5099
HACD4	381.726	0.698518	0.301392	0.00042431	0.00549205	2.45684	4.43923
IFIH1	566.273	0.698064	0.431431	0.00265649	0.0238491	10.0702	21.3979
TMEM35B	82.3591	0.691708	0.554047	0.00668005	0.0478275	4.29828	10.3185
BANK1	277.359	0.69134	0.33129	0.000834836	0.0096032	4.50814	8.4818
GNB4	1322.89	0.690814	0.197518	1.00721e-05	0.000232078	22.4717	37.0203
NAMPT	1628.52	0.690568	0.454952	0.00350401	0.029484	31.5653	67.4876
TAF1C	331.087	0.690298	0.267073	0.000209386	0.00302888	4.70132	8.54517
CEBPG	312.658	0.689779	0.232389	6.40277e-05	0.00112256	4.05768	7.06886
SPN	5852.38	0.689178	0.403887	0.00222684	0.0207425	108.416	223.874
CSF2RB	2021.01	0.688024	0.243815	0.000103764	0.00168249	19.7159	34.7376
DPY19L4	333.868	0.687273	0.288882	0.000387677	0.00508421	5.16864	9.27869
CSRNP2	77.5998	0.685173	0.523316	0.0058977	0.0440231	0.885134	2.13679
QPCTL	278.948	0.684763	0.338953	0.00103544	0.011375	8.0984	15.2489
RNASEK	1210.85	0.684658	0.204851	1.88902e-05	0.00039603	171.42	281.422
NINJ2	234.093	0.683725	0.420251	0.00277482	0.0246439	18.051	36.2674
OSGIN2	188.532	0.682735	0.456247	0.00381228	0.0313686	1.90487	4.09748
TMEM189	230.305	0.680221	0.329522	0.000951115	0.0106286	3.5624	6.69466
FAM78A	254.875	0.679177	0.452934	0.00384176	0.0315588	2.69703	5.78367
MARVELD1	337.823	0.677496	0.328688	0.000975817	0.010872	4.8613	9.21935
BCORL1	213.81	0.676861	0.369512	0.00174508	0.0171176	1.86337	3.70671
DOK3	1887.82	0.675118	0.284944	0.000437113	0.00561867	50.8863	91.5119
BNIP2	4821.41	0.672992	0.411709	0.00286825	0.0251733	115.909	231.945
PRR13	1527.11	0.672656	0.220303	5.72495e-05	0.00102177	106.439	176.426
PRKAG2	292.62	0.669068	0.273423	0.000369801	0.00487122	8.44656	14.9922
POGK	217.747	0.665072	0.299473	0.000702971	0.0083264	1.54862	2.85285
PDE4DIP	356.18	0.665047	0.335003	0.00128265	0.0134737	7.04606	13.2909
NIN	670.59	0.664603	0.306536	0.000809158	0.00935844	7.15197	12.7652
KRT18	96.7839	0.663296	0.463905	0.00483615	0.0378277	3.07782	6.71757
LIMK1	121.197	0.662219	0.417067	0.0033754	0.0286327	1.6463	3.33958
GYS1	1433.24	0.658457	0.345602	0.00162765	0.0161733	21.8756	41.8536
LYRM1	349.726	0.656106	0.226857	0.000112539	0.0017916	14.187	23.7707
GIT1	316.249	0.655993	0.303646	0.000878708	0.00995401	5.07502	9.31675
DLGAP4	132.25	0.655147	0.482557	0.00589682	0.0440231	2.9626	6.56998
ARFGEF1	877.146	0.654995	0.389427	0.00281683	0.0248539	9.26093	18.2873
AL449283.1	68.3991	0.652666	0.444981	0.0046582	0.0367642	0.819071	1.73716
SAMD12	74.6138	0.651004	0.330447	0.00146016	0.0149584	2.71959	5.04827
TMEM30A	2250.86	0.649985	0.269282	0.000474259	0.00602334	26.1766	45.6087
SATB1	885.447	0.648576	0.309952	0.00110015	0.0119183	12.1417	21.8237
PLEKHA2	407.519	0.648491	0.316405	0.00122388	0.0129683	3.61366	6.48535
EML2	210.267	0.647015	0.33775	0.00170841	0.0168186	7.22603	13.4681
DDOST	16663.5	0.643041	0.218766	0.000110615	0.00177044	453.987	751.489
PIGT	2389.1	0.642552	0.243157	0.000268657	0.0037655	62.0572	103.253
PGD	5315.04	0.642403	0.264445	0.00048512	0.00615078	162.035	277.109
CRTAP	3132.93	0.642175	0.249357	0.000325869	0.00442167	152.325	260.399
STAT1	5459.28	0.642044	0.34367	0.00197328	0.0189132	67.0868	127.05
SAMSN1	383.05	0.641615	0.469404	0.00611198	0.0449935	9.24467	19.7287
NHLRC3	547.87	0.640008	0.295254	0.000972851	0.0108471	7.79815	13.9067
RNF135	212.211	0.639017	0.397651	0.00364063	0.030325	4.80704	9.65496
IFI35	593.137	0.638519	0.333793	0.001819	0.0176851	36.4815	67.705
LYPLA1	2204.81	0.638132	0.160776	2.9345e-06	7.79999e-05	51.9294	80.375
RAB5A	889.921	0.637476	0.371146	0.0028669	0.0251733	46.2394	88.0688
SLC35A3	629.693	0.636622	0.252153	0.000394003	0.00515808	9.58961	16.335
TMEM45A	199.575	0.635436	0.335205	0.00193313	0.0186244	2.84995	5.38547
DNAJB11	665.517	0.633202	0.279154	0.000797315	0.0092719	18.3637	32.2757
BTBD9	121.695	0.6329	0.335012	0.00199594	0.0190742	1.37262	2.55679
SERP1	3620.8	0.630078	0.261996	0.00057554	0.00705676	69.6073	121.275
ARHGAP29	296.985	0.629702	0.457904	0.00632541	0.046086	7.09587	15.1097
AMZ2P1	165.664	0.627021	0.214816	0.000138424	0.00212636	6.43393	10.4508
ZNF521	252.449	0.626527	0.289962	0.00109919	0.0119166	6.33712	11.3067
RASA4	452.627	0.62649	0.335973	0.00220372	0.0205787	9.54596	17.8768
IFT20	736.483	0.625903	0.256585	0.0005453	0.00675274	45.2939	77.7272
C1RL	95.3342	0.624019	0.446393	0.00618499	0.0453382	12.6273	26.845
CYB5R4	969.23	0.62319	0.262951	0.000669097	0.00798677	18.2728	31.0927
CLIC1	104.64	0.62207	0.307577	0.00158183	0.0158943	4.69056	8.25911
RRBP1	812.703	0.621184	0.382476	0.00387346	0.0318016	13.8917	26.7634
GAA	169.563	0.621111	0.400547	0.00453522	0.0360999	2.80334	5.55191
FCGR2A	993.253	0.620815	0.333541	0.00230776	0.0213759	24.9135	46.0307
PRKACB	3458.94	0.62061	0.244305	0.000436969	0.00561867	52.8282	86.8549
GCSAML	224.429	0.618823	0.424969	0.00560781	0.0422859	2.63941	5.39501
TCEAL1	456.767	0.617976	0.264929	0.000770069	0.00899018	25.6417	43.3083
PLOD2	314.032	0.616542	0.306591	0.00169327	0.0167138	9.19855	16.4762
BACH1	1352.74	0.615089	0.281567	0.00113751	0.0122268	24.6319	42.3179
DAP	2395.24	0.614239	0.236457	0.00039686	0.00518636	64.1253	107.228
OSBPL5	910.536	0.614195	0.432395	0.00618548	0.0453382	20.4862	42.5523
RAB5B	972.58	0.613853	0.380644	0.00414204	0.0335625	14.3118	27.8497
LIMD2	825.263	0.613785	0.254038	0.000645503	0.00776743	35.8396	60.7961
ELF1	6202.98	0.613256	0.339508	0.00274326	0.0244829	83.5074	152.135
NAA80	477.499	0.612227	0.345168	0.00296511	0.025886	24.0474	44.4384
B3GNT5	765.14	0.611235	0.301697	0.00170288	0.0167752	10.5712	18.4441
ITPR1	734.453	0.610383	0.383514	0.00441895	0.0353065	12.6648	24.852
NT5C3B	60.2023	0.609999	0.428583	0.00627975	0.0458881	3.52642	7.35085
SLC35B1	292.211	0.609191	0.276584	0.00114355	0.0122778	18.124	31.0436
ETV6	1181.57	0.608892	0.410345	0.00557378	0.042136	14.4842	28.23
PTGR2	151.525	0.608708	0.371998	0.00406331	0.0330504	2.79769	5.39721
MLC1	6471.04	0.608427	0.312283	0.00207395	0.0196504	93.3918	170.537
PLPP5	284.274	0.60825	0.239875	0.000496345	0.00627006	13.8749	23.0728
SELENOS	1400.4	0.608066	0.215211	0.000221429	0.00318143	65.2688	106.5
LINC01145	315.157	0.604796	0.256907	0.00081886	0.00945596	18.6223	31.036
BAK1	925.97	0.604634	0.147094	2.39247e-06	6.55836e-05	22.7344	34.3174
CHSY1	352.396	0.598369	0.319026	0.00261966	0.0236182	3.49545	6.17371
BCAP31	1135.5	0.596358	0.18865	8.89901e-05	0.00147837	103.014	158.236
DNAJC5	1039.48	0.592619	0.25121	0.000902461	0.0101689	9.08554	15.1154
NSMAF	1172.62	0.589946	0.205352	0.000231418	0.00330898	49.9436	79.3787
CSNK1G3	511.922	0.589056	0.256061	0.0010754	0.0117442	11.1936	18.9423
SLC35B2	918.276	0.585246	0.262383	0.0013139	0.0137341	25.8289	43.9397
KIF22	6054.77	-0.586834	0.163515	2.25625e-05	0.000457551	281.69	159.339
FTH1	110348	-0.587153	0.334121	0.0036395	0.030325	18001.7	8431.18
SLC38A7	952.606	-0.58722	0.232862	0.000628185	0.00760206	31.2417	16.6805
PSMD9	3456.42	-0.592608	0.228099	0.000487686	0.00617804	138.201	72.4511
TNS1	632.939	-0.593958	0.233736	0.000559964	0.00689989	16.6082	8.75942
TP53I3	251.283	-0.595435	0.374836	0.00486025	0.0379564	22.6119	10.2582
ZNF526	463.389	-0.59707	0.218063	0.000317577	0.00432888	11.1087	5.98257
NFIA	9000.99	-0.597258	0.293268	0.00185398	0.0179665	183.015	90.727
AP3M2	578.275	-0.600015	0.250203	0.000765369	0.00894232	46.356	24.5686
LXN	1341.5	-0.600491	0.256904	0.000887082	0.010026	145.243	73.4175
XPR1	1442.07	-0.601209	0.275425	0.00128139	0.0134699	32.025	16.15
SEPT8	609.009	-0.601762	0.295795	0.00179797	0.0175086	16.8506	8.30237
COG4	1970.72	-0.603336	0.172838	2.69339e-05	0.000527515	153.554	85.7534
WIPF3	780.234	-0.6037	0.37365	0.00437251	0.0350106	18.3553	8.38296
FAM210B	1336.4	-0.604028	0.297573	0.00178466	0.0173966	44.7323	21.6822
NCAPD3	2531.32	-0.606276	0.240634	0.000527815	0.00660212	63.1115	33.3519
POLL	281.864	-0.606503	0.333632	0.002801	0.0247587	16.9704	8.11034
FEN1	5122.5	-0.607358	0.20374	0.000139931	0.00214288	252.191	135.937
RCCD1	170.207	-0.610934	0.323076	0.00231381	0.0214185	9.20404	4.45208
MED16	5034.08	-0.611133	0.148682	2.22679e-06	6.18392e-05	177.749	100.5
BYSL	1128.46	-0.611623	0.288099	0.00135492	0.0140543	88.9607	43.4362
RESF1	1270.91	-0.612839	0.276334	0.0010693	0.0117034	24.5575	12.0335
KIF2C	4424.4	-0.613033	0.232121	0.00035635	0.00472751	174.854	91.7031
PFKM	2935.51	-0.615363	0.296435	0.00146937	0.0150347	120.406	58.7657
SF3A1	1297.51	-0.615823	0.271205	0.000915858	0.010281	63.2809	32.1536
TUBB4B	2478.37	-0.616211	0.303398	0.00162055	0.0161242	162.163	78.143
ZNF670-ZNF695	62.9049	-0.617834	0.356254	0.00311522	0.0268656	2.75434	1.23248
BCL2L11	1182.61	-0.618158	0.318308	0.0019594	0.0188044	52.1664	24.4599
AKR1C3	6977.75	-0.619471	0.415212	0.00518259	0.0398259	692.985	289.477
GUCD1	2824.25	-0.619587	0.255264	0.000595432	0.00725881	136.455	68.0304
ZNF620	974.587	-0.621069	0.345913	0.00266783	0.0239365	45.8565	21.6205
ESCO2	1567.42	-0.62229	0.371176	0.00343599	0.029043	90.6099	41.4721
NFIX	140.609	-0.622457	0.378816	0.0036901	0.0306171	8.94946	3.91459
SH3GLB2	687.53	-0.623626	0.308211	0.0015604	0.0157468	28.2363	13.2186
FBXO5	971.222	-0.623699	0.286833	0.00108722	0.0118472	44.5549	21.9012
MELK	1121.65	-0.624504	0.26375	0.000665277	0.00795129	64.777	32.78
KIF20B	5244.92	-0.625764	0.227744	0.00023302	0.0033287	198.776	101.82
HMBS	5662.84	-0.627684	0.353646	0.00267639	0.0239989	468.588	212.829
CTC1	324.712	-0.628944	0.257693	0.000529001	0.0066114	10.3486	5.21165
LYSMD4	692.496	-0.630062	0.385632	0.0036047	0.03011	26.9513	12.0972
DLGAP5	6868.17	-0.632042	0.337408	0.00208249	0.0197003	232.653	107.879
RABGAP1L	3139.25	-0.63261	0.226609	0.000191723	0.0028065	118.094	62.1489
RYR3	647.643	-0.632951	0.394737	0.00379181	0.0312347	53.8456	23.2869
MARVELD2	432.691	-0.633495	0.312952	0.00144842	0.0148585	9.25226	4.47018
ENG	5179.95	-0.635862	0.368677	0.00284841	0.0250435	167.705	75.7953
PARVB	791.483	-0.635884	0.262782	0.000526179	0.0065872	20.7767	10.419
CA2	25128.8	-0.636197	0.423388	0.00465119	0.0367284	1842.51	743.093
GINS4	907.199	-0.637094	0.252869	0.000398056	0.00519742	60.6011	31.5835
SLC43A3	8484.94	-0.638006	0.306441	0.0012196	0.0129392	688.398	334.076
CTU2	795.109	-0.638292	0.193423	3.58785e-05	0.000674307	46.7538	24.9079
KMT5A	773.981	-0.639822	0.231189	0.000191939	0.0028065	27.3481	13.899
PECR	210.202	-0.640391	0.366406	0.00263163	0.0236831	18.1973	8.23489
PINX1	602.386	-0.64451	0.204629	5.56348e-05	0.00099774	65.1305	34.4343
MYL4	1450.1	-0.644757	0.462177	0.0056651	0.0425259	241.95	98.0094
APEH	7765.25	-0.646068	0.188887	2.16737e-05	0.000443149	386.142	207.203
RAD23A	5980.11	-0.646672	0.175152	7.9255e-06	0.000186959	355.37	192.415
IPO11	2955.29	-0.652479	0.244345	0.000226397	0.00324969	104.936	53.1826
PC	839.699	-0.65508	0.419597	0.00371627	0.0307699	25.188	10.7274
ICAM4	1200.68	-0.65604	0.372557	0.00232946	0.0215367	106.634	47.9308
AURKB	1269.61	-0.657278	0.214117	6.3342e-05	0.00111316	215.884	112.392
TANGO6	625.639	-0.658195	0.226038	0.000103722	0.00168249	19.1113	9.76622
EEF1AKNMT	5798.79	-0.659274	0.248013	0.000220452	0.00317046	209.244	106.068
RACGAP1	3257.48	-0.660599	0.225562	9.61315e-05	0.00157938	159.617	81.855
PI4K2A	381.777	-0.661762	0.398248	0.00284842	0.0250435	8.6703	3.77303
MTR	2393.84	-0.662008	0.203992	3.35994e-05	0.000637917	49.1328	25.3261
EGFL8	275.34	-0.662896	0.462487	0.00480529	0.0376259	22.1883	8.58877
LBR	7102.43	-0.664649	0.180405	6.6619e-06	0.000160769	311.958	166.488
ACSS1	2019.13	-0.664759	0.262459	0.000301199	0.0041551	50.8561	24.9321
TPX2	5221.18	-0.664928	0.20557	3.37991e-05	0.00064089	133.581	70.031
SORBS1	502.17	-0.665784	0.390127	0.002509	0.0228419	15.5082	6.7564
SMARCAD1	1710.82	-0.666388	0.202423	2.73097e-05	0.000533472	43.4403	22.5952
ZNF678	720.148	-0.667623	0.265376	0.000308533	0.00422105	20.1642	9.96463
SQOR	1424.3	-0.668609	0.370725	0.00195896	0.0188044	99.6787	43.3073
ZNF528	235.289	-0.669053	0.322621	0.000999341	0.0110678	16.9549	8.11612
SGO1	1333.71	-0.669768	0.201775	2.39563e-05	0.000480579	100.905	52.5718
MDN1	3733.35	-0.671878	0.204561	2.64605e-05	0.000520298	17.3485	9.02411
GAB3	1703.13	-0.67247	0.276721	0.000377101	0.00495861	64.0337	31.1453
C16orf95	525.642	-0.673755	0.40338	0.00262471	0.0236494	74.5018	31.6059
ZNF331	788.819	-0.674741	0.229107	7.95812e-05	0.00134305	31.9082	16.3831
FLCN	422.003	-0.67495	0.309576	0.000728212	0.00854426	23.4307	10.8429
IBA57	333.06	-0.676384	0.277708	0.000359957	0.00477111	4.13931	2.01188
SLC48A1	5355.26	-0.677649	0.337245	0.00111335	0.012035	187.64	87.4849
RCN3	253.19	-0.680538	0.426751	0.00304362	0.0263979	36.5169	14.814
PBK	1635.66	-0.682911	0.41113	0.0025648	0.0232504	94.362	40.7138
CCDC180	183.274	-0.684988	0.490701	0.0048004	0.0376074	6.46556	2.52362
SUN1	1499.75	-0.685156	0.322752	0.000790094	0.00919511	65.4367	30.1514
POLQ	2170.68	-0.686257	0.200314	1.37504e-05	0.00030188	24.6885	12.7749
VWCE	213.658	-0.687479	0.424819	0.00278461	0.02469	17.4363	7.2739
GINS1	932.621	-0.691378	0.258745	0.000159794	0.00239871	30.6246	15.2237
CAPN5	83.7646	-0.692357	0.462515	0.00365932	0.0304254	3.04937	1.21556
KIFC1	4280.5	-0.692493	0.344409	0.00101229	0.0111863	190.375	86.9807
MIGA2	2241.2	-0.69532	0.261409	0.00016038	0.00240167	69.2238	34.1382
RPSAP36	98.4524	-0.695888	0.369745	0.00138368	0.014283	12.3071	5.23579
PKLR	8119.03	-0.69589	0.376078	0.00150019	0.0152903	258.591	113.97
SLC38A5	2764.96	-0.697789	0.283912	0.000286124	0.00396551	236.788	110.316
HMMR	3892.03	-0.699115	0.334605	0.000789662	0.00919511	169.527	76.9158
PHOSPHO1	163.08	-0.699431	0.500086	0.00452266	0.0360192	10.8384	4.09857
ADCK1	775.35	-0.699592	0.333049	0.000764067	0.00893412	43.4688	19.7087
CA1	55898.2	-0.6997	0.467668	0.00356036	0.0298905	8411.96	3292.95
FECH	5088.87	-0.699769	0.385989	0.00161699	0.0161144	132.261	56.3035
FAM178B	6180.79	-0.701045	0.461405	0.00334518	0.0284962	1110.61	435.939
DCLRE1A	937.76	-0.701183	0.21579	2.21437e-05	0.000451519	19.1575	9.75007
CTTN	4581.96	-0.702608	0.472563	0.00360185	0.030103	151.985	58.397
HEBP1	6707.62	-0.702715	0.377231	0.00140141	0.014436	755.156	330.565
RMDN3	3534.69	-0.702811	0.227978	3.87091e-05	0.000722035	186.762	95.3581
TUBB1	93.7935	-0.708222	0.58047	0.00681603	0.0485438	2.76396	0.995679
LGALS3	902.693	-0.709315	0.449247	0.00279084	0.0247125	214.777	83.6823
CEP250	2199.36	-0.711516	0.133366	1.72976e-09	9.26166e-08	69.9958	37.9279
MFHAS1	880.038	-0.712937	0.32293	0.000523907	0.00656629	13.2904	6.05494
CKAP5	3167.44	-0.713652	0.171627	5.43278e-07	1.73534e-05	67.8165	35.1738
KCNH2	1625.98	-0.713944	0.441537	0.00248801	0.0226924	62.6785	25.314
KEL	8511.45	-0.714942	0.399486	0.00159216	0.015927	378.385	160.468
MARCH8	1261.83	-0.715292	0.194719	3.95509e-06	0.00010098	29.1325	14.8634
PLK1	2372.52	-0.715921	0.245829	6.06485e-05	0.00107215	186.35	92.1068
ERMAP	2337.86	-0.718517	0.389251	0.00135118	0.0140254	69.5825	30.1313
SEC14L2	649.129	-0.720713	0.246382	5.57539e-05	0.000998672	46.182	22.8013
REPS2	1007.37	-0.722486	0.347213	0.000703259	0.0083264	26.8321	11.8825
NATD1	263.504	-0.722538	0.405388	0.00156589	0.0157809	5.01793	2.10306
VPS13D	1407.66	-0.725378	0.302708	0.000280936	0.00390905	27.4393	12.4352
HBB	266932	-0.726201	0.498664	0.00356722	0.0299312	73992.6	28041.9
OSBPL3	1069.3	-0.7266	0.254692	6.73118e-05	0.00117049	54.9408	26.9486
TMEM86B	688.954	-0.728367	0.3898	0.00121275	0.0128757	48.6611	21.0046
SLC22A5	351.207	-0.72872	0.281241	0.000152302	0.00230622	19.0983	8.87252
PI4KAP1	329.179	-0.729202	0.442268	0.0021541	0.0202295	17.7893	7.23191
EFL1	1117.58	-0.731383	0.166892	1.61279e-07	5.74314e-06	47.0636	24.422
GPR146	226.393	-0.734295	0.488225	0.00307082	0.0265751	16.5779	6.48881
CENPF	8180.57	-0.734345	0.255786	5.95125e-05	0.00105458	75.5052	35.9419
HRASLS5	140.597	-0.739947	0.504205	0.00330973	0.0282284	6.95241	2.68774
LTBP1	900.119	-0.742707	0.409336	0.00131308	0.0137341	25.6669	10.6193
ATP1B2	390.659	-0.750479	0.445261	0.0017985	0.0175086	11.9794	4.80802
SLC22A23	397.742	-0.753047	0.446946	0.00178389	0.0173966	11.4701	4.61316
FCHO2	783.442	-0.753957	0.296312	0.000147698	0.00225024	34.3441	15.9544
PRDM10	337.414	-0.758855	0.211532	3.55103e-06	9.22462e-05	6.00813	2.96497
UROS	5344.66	-0.762308	0.307832	0.00017337	0.00256777	495.538	224.34
AURKA	1366.3	-0.763938	0.282101	8.15807e-05	0.0013732	99.6666	46.3955
ESPL1	488.247	-0.767079	0.332669	0.000285183	0.0039568	17.0943	7.72801
ZFYVE21	623.386	-0.76995	0.370673	0.000554782	0.00684737	58.4666	25.0756
SEC14L3	221.63	-0.772231	0.66506	0.00679299	0.0484261	24.2195	8.01826
BLVRB	6154.23	-0.774901	0.473237	0.00187693	0.0181416	970.53	368.883
ADD2	11077.2	-0.777777	0.375995	0.000548571	0.00678759	276.003	118.543
GTSE1	1204.17	-0.779304	0.317879	0.000169453	0.00251727	43.7911	19.7753
PPP1R16A	513.786	-0.781439	0.250517	1.72712e-05	0.000368292	26.8134	12.6747
TANGO2	1828.58	-0.782278	0.287797	6.98145e-05	0.00120556	253.542	117.91
RANBP10	1818.85	-0.783664	0.351646	0.000330777	0.00447194	37.783	16.0833
SLC5A3	776.276	-0.785499	0.287195	6.46028e-05	0.00112998	5.96735	2.73387
TOP2A	10584.2	-0.78608	0.305253	0.000109472	0.00175782	181.865	82.1995
SPTA1	6695.91	-0.789411	0.368606	0.00041876	0.00543439	317.418	135.395
MCM10	5186.72	-0.793732	0.251868	1.39959e-05	0.000306367	149.749	70.1343
FHDC1	348.282	-0.794043	0.58936	0.00391897	0.0321222	5.42132	1.86419
CDCA3	665.629	-0.79886	0.224824	2.84138e-06	7.62052e-05	60.9667	28.839
AGFG2	1175.64	-0.805075	0.524196	0.00227025	0.0210809	40.6695	14.912
LEAP2	39.2409	-0.80588	0.693716	0.00635662	0.0462229	2.62053	0.814322
SEC14L4	1034.64	-0.809949	0.520752	0.00212212	0.0200176	43.6928	16.4793
HSPB1	2242.02	-0.814193	0.413009	0.000630523	0.00762416	404.225	164.396
RXRA	228.484	-0.814423	0.461982	0.00116161	0.0124304	4.04211	1.56883
EPB42	5888.73	-0.816134	0.513755	0.00190124	0.0183527	319.64	118.828
RYK	249.824	-0.820416	0.267576	1.59897e-05	0.000345939	12.8933	5.78574
SLC12A4	505.423	-0.820435	0.465798	0.00114551	0.0122846	20.2527	7.93502
UBE2C	1397.66	-0.82373	0.231361	2.26775e-06	6.26388e-05	246.794	115.536
NUSAP1	1250.62	-0.824001	0.240602	3.91946e-06	0.000100243	146.731	68.7397
PIGQ	3335.53	-0.824364	0.390956	0.000400388	0.00521872	271.199	113.201
RNF123	3030.97	-0.835516	0.277697	1.80579e-05	0.00038235	92.2872	42.067
TGFB3	297.78	-0.843316	0.599645	0.00298934	0.0260593	23.689	8.24282
CCNF	1414.68	-0.843934	0.443689	0.000703706	0.0083264	34.2437	13.7365
KNSTRN	2278.94	-0.845625	0.242015	2.55219e-06	6.88212e-05	168.488	77.9815
KIF23	2261.14	-0.855907	0.295578	2.45878e-05	0.000488638	91.1501	40.0426
KIF4A	1506.18	-0.868869	0.266837	5.81209e-06	0.000142997	32.1783	14.5895
MKNK2	2027.8	-0.869316	0.357888	0.000120234	0.00189384	56.9192	23.6008
MGST3	1134.83	-0.869709	0.431262	0.000458884	0.00584801	229.802	88.9646
CTSL	1405.12	-0.870463	0.536248	0.00151026	0.0153639	127.025	45.7627
UBASH3A	399.645	-0.875124	0.299506	2.04064e-05	0.000421874	17.4228	7.69851
NEDD4L	362.644	-0.879589	0.519734	0.0012063	0.0128329	52.3785	18.1537
HEMGN	5036.84	-0.879793	0.690175	0.00408811	0.0332159	272.782	82.5202
RMND5B	1137.3	-0.886694	0.371172	0.000129798	0.00200799	58.0549	24.0133
FAM110A	44.6894	-0.889572	0.53386	0.00127743	0.0134569	3.10481	1.08532
ABCA7	1405.05	-0.891948	0.245376	1.07579e-06	3.20264e-05	55.844	25.1559
DHODH	950.039	-0.893949	0.204285	3.49735e-08	1.43411e-06	49.4656	22.7662
CDCA2	1728.66	-0.894208	0.248716	1.26128e-06	3.70092e-05	51.6268	23.2606
PRKAR1B	652.614	-0.907607	0.363233	8.347e-05	0.00139927	29.6283	12.2741
FAM124B	1549.45	-0.910099	0.316095	2.08881e-05	0.000430041	63.1338	26.8157
TROAP	1024.57	-0.913034	0.179339	7.32923e-10	4.24496e-08	57.2951	26.5753
SLC25A39	7153.88	-0.92584	0.299719	8.84943e-06	0.00020614	849.472	361.776
KIF5A	141.583	-0.930654	0.624939	0.00202259	0.0192866	2.47735	0.818085
ALAD	15338.7	-0.933177	0.321466	1.77663e-05	0.000377787	566.767	238.606
KAT2B	488.522	-0.935434	0.393435	0.000118094	0.00186805	16.5326	6.60206
ALAS2	21687.6	-0.937974	0.633258	0.00205043	0.0194771	1374.11	444.729
GFI1B	13238.4	-0.938112	0.532534	0.00087443	0.00992821	813.81	295.127
SPC24	1775.2	-0.938887	0.363597	5.71202e-05	0.00102069	87.9368	35.8084
SLC2A4	387.073	-0.940491	0.395161	0.00011579	0.00183746	12.7595	5.10586
SAMD1	308.428	-0.947864	0.428605	0.000202138	0.00293258	17.5226	6.59899
PLPP4	129.721	-0.948029	0.878945	0.00668967	0.0478275	18.1601	4.24656
C17orf99	252.813	-0.958481	0.497179	0.000501551	0.00631072	48.988	17.353
ATG9A	1467.79	-0.958674	0.299592	5.17918e-06	0.000128701	102.525	43.8446
GATA1	1090.21	-0.959925	0.381315	6.87157e-05	0.00118934	90.0259	35.8983
ZC3H6	347.151	-0.963216	0.522506	0.000650903	0.00781977	3.79582	1.3407
MKI67	5200.1	-0.966171	0.338681	1.98184e-05	0.000413055	52.6356	21.0614
DMPK	34.6265	-0.985106	0.925304	0.00674717	0.0481687	5.93125	1.39268
Z97634.1	21.0749	-0.989369	0.622872	0.00139011	0.0143295	4.27644	1.33202
GYPE	748.411	-0.993432	0.690071	0.00217643	0.0203877	61.7385	18.9543
MAST2	293.942	-1.00716	0.439902	0.000141316	0.00216185	7.02287	2.67939
SNX22	412.915	-1.00789	0.581554	0.000870398	0.00988999	16.7229	5.596
SPTB	4006.85	-1.01467	0.416089	8.34771e-05	0.00139927	75.6882	28.7546
CKS2	161.152	-1.02203	0.274768	5.13953e-07	1.6541e-05	44.7664	18.5252
LIN7B	65.8127	-1.0302	0.645857	0.00130757	0.0136872	22.8699	6.96174
LBH	4183.4	-1.03681	0.680384	0.00161834	0.0161144	166.478	49.1908
SLC25A37	5856.23	-1.03783	0.392947	3.94944e-05	0.00073301	190.629	73.0682
APOBEC3F	148.239	-1.03789	0.552848	0.000535382	0.00665874	7.21772	2.42496
ST6GALNAC4	1796.7	-1.04366	0.483488	0.000212184	0.0030634	303.512	109.921
CBX8	35.4645	-1.04372	0.748801	0.00239182	0.0219632	3.8202	1.11194
CDC20	5005.94	-1.04531	0.338906	7.29791e-06	0.000173529	336.008	133.291
AL512590.2	98.47	-1.04683	0.69114	0.00165138	0.0163762	9.07851	2.80736
CA3	797.351	-1.04768	0.603945	0.000834418	0.0096032	57.1601	18.0567
PRDX2	14139.6	-1.04834	0.521427	0.000344942	0.00460903	2135.74	728.087
TIMP3	260.82	-1.05732	0.578276	0.000616013	0.0074913	5.86896	1.95672
TUBG1	9087.83	-1.06212	0.347202	8.01596e-06	0.000188794	640.112	246.734
PTK2	912.999	-1.07296	0.394204	2.88228e-05	0.000560088	44.7458	16.6222
CCNB1	2791.75	-1.07473	0.31351	1.79876e-06	5.09021e-05	172.616	67.9759
SERPINH1	297.407	-1.09418	0.349236	6.00678e-06	0.000146816	16.1111	6.27656
ACKR1	685.236	-1.10725	0.558801	0.000365897	0.00483263	77.057	25.0877
PKDCC	39.6338	-1.11323	1.05452	0.00634698	0.0461811	7.83971	1.46853
TMEM8A	329.224	-1.13313	0.341731	2.98355e-06	7.91624e-05	17.3574	6.68849
IGSF3	88.5834	-1.13403	0.508359	0.00015986	0.00239871	1.243	0.418214
TSPAN5	239.887	-1.14133	0.636916	0.000661132	0.00792347	13.9716	4.37939
CENPE	2274.04	-1.14864	0.363642	5.65388e-06	0.000139335	59.1319	21.6509
PIK3R2	88.2124	-1.17951	0.574071	0.000284326	0.00395162	2.44582	0.780016
SLC14A1	146.883	-1.20112	0.532033	0.000147014	0.00224211	8.53294	2.70683
NUDT7	51.6808	-1.2081	0.504877	9.3974e-05	0.00154735	7.52782	2.43805
NCEH1	1219.04	-1.23254	0.416748	1.33983e-05	0.000295895	35.8642	12.5264
AK1	2588.59	-1.24673	0.579809	0.000211133	0.00305118	565.984	172.151
DMTN	2088.07	-1.25137	0.545841	0.000133587	0.00205844	109.523	34.4206
KREMEN1	368.732	-1.26044	0.518998	8.59339e-05	0.001434	8.62408	2.64948
ACSBG1	319.827	-1.27412	0.614589	0.000271954	0.00380455	39.2457	11.8268
FAM129B	376.142	-1.33181	0.577891	0.000134837	0.00207554	11.5573	3.4268
S100A3	62.0338	-1.33655	0.663504	0.000333227	0.0044969	20.7023	5.80597
IQCD	64.1818	-1.34295	0.440618	1.1672e-05	0.000262048	4.4083	1.4201
TLN2	532.517	-1.3682	0.713437	0.0004514	0.00578137	18.9429	4.91629
KDM7A	218.444	-1.37624	0.404069	3.52737e-06	9.19236e-05	2.5996	0.834171
RIPOR1	1312.28	-1.41589	0.479954	1.85804e-05	0.000391597	76.0113	23.692
IGHD	19.3861	-1.41651	1.18529	0.00374437	0.0309467	2.55245	0.382003
ITPR3	97.5869	-1.46163	1.1243	0.00275425	0.0245491	1.23649	0.203345
ZNF783	406.175	-1.57439	0.43118	2.54271e-06	6.86901e-05	12.8933	3.57915
PLEKHH3	123.81	-1.60019	0.984838	0.00110747	0.0119846	6.93906	1.26521
LSMEM1	12.6918	-1.61171	1.07728	0.00157878	0.0158785	1.4028	0.299038
SLC6A9	180.287	-1.61641	0.615006	6.74201e-05	0.001171	7.96874	2.00605
PIF1	111.755	-1.62483	0.479857	6.91708e-06	0.000166036	8.47134	2.34449
GAS2L3	463.882	-1.63812	0.30776	3.54078e-09	1.80495e-07	19.3443	5.55727
AC068134.3	22.7762	-1.66775	1.06074	0.00128773	0.0135081	5.17918	0.887268
MBD2	95.7679	-1.72684	0.693431	0.0001117	0.00178396	6.72746	1.49668
HBA2	39193.9	-1.73467	0.855417	0.000388199	0.00508657	15167.9	3027.08
RGS16	304.314	-1.73681	0.694646	0.00010974	0.00176021	15.5827	3.50971
SELENBP1	1828.23	-1.73717	0.638312	5.98682e-05	0.00105962	206.353	47.2865
VCAN	57.3636	-1.75984	1.3057	0.00231646	0.0214298	3.12613	0.381823
IQSEC1	652.638	-1.85535	0.426213	4.53946e-07	1.47211e-05	12.5902	3.04721
HBA1	33224.2	-1.95926	0.610823	2.10474e-05	0.000432381	13651.4	2825.36
SLC44A4	83.5651	-1.97376	1.35121	0.00169958	0.0167649	7.15664	0.69302
TIGAR	174.776	-2.11919	1.62344	0.0022926	0.0212619	5.44167	0.338716
NOS3	23.3419	-2.20186	1.37985	0.00120926	0.0128478	2.0748	0.186819
ASAH2	25.3347	-2.45594	1.12712	0.000343477	0.00459771	1.21891	0.184964
EEF1A2	45.4146	-3.10858	1.44323	0.000337863	0.00454299	2.26133	0.107776
